# Supplementary material for: Audience segmentation and messaging approach to gain public support and involvement in coastal social-ecological system management
Source: Sci Rep. 2026 Feb 3;16:7025. doi: 10.1038/s41598-026-38402-0 (PMC12921029; doi:10.1038/s41598-026-38402-0)
Supplement: Supplementary file 2 — Supplementary Material 2 [file 41598_2026_38402_MOESM2_ESM.xlsx]

## Sheet: variable names
Question		type	Category No.	Category
Q1_1	Age	NU
Q2	Gender	SA	1	male
			2	female
			3	other
Q3	Education	SA	1	middle school
			2	high school
			3	vocational school
			4	university
			5	graduate school
Q5_1	How long does it take to get to the SIS? Think about the transportation method that you use probably the most.	NU
Q6	Choose the figure which captures your relationship with the SIS the most.	SA	1	Relation 1
			2	Relation 2
			3	Relation 3
			4	Relation 4
			5	Relation 5
			6	Relation 6
			7	Relation 7
Q7	Do you know that some fish are no longer caught, and seaweed is discolored in the Seto Inland Sea?	SA	1	I have never heard of it
			2	I have heard of it, but do not know about it
			3	I know a little
			4	I roughly know about it
			5	I know it well
Q8	Did you know that some areas of the SIS lack the nutrients necessary for living organisms?	SA	1	I have never heard of it
			2	I have heard of it, but do not know about it
			3	I know a little
			4	I roughly know about it
			5	I know it well
Q9	How often do you have the opportunity to visit the SIS?	SA	1	Rarely
			2	Once every few years
			3	A few times a year
			4	Once a month
			5	More than once a week
Q10	Have you eaten fish from the Seto Inland Sea at home in the past week?	SA	1	Yes
			2	No
			3	I don't know
Q11	Did you participate in any ocean-related events held in Hyogo Prefecture last year (2024)? Events included, for example, the “Hyogo Abundant Sea Development Promotion Convention,” “Fish Culture Festival Akashi,” and the "Suma Abundant Sea Project.	SA	1	Yes
			2	No
			3	I don't know
Q12_1	The SIS is important to me, because it provides food, such as seafood.	SA	1	Strongly disagree
			2	Disagree
			3	Neither
			4	Agree
			5	Strongly agree
Q12_2	The marine ecosystem of the SIS is important to me as a means for preventing and mitigating disasters, such as floods, tsunamis, and typhoons.	SA	1	Strongly disagree
			2	Disagree
			3	Neither
			4	Agree
			5	Strongly agree
Q12_3	The marine ecosystem of the SIS is important to me because it purifies the seawater.	SA	1	Strongly disagree
			2	Disagree
			3	Neither
			4	Agree
			5	Strongly agree
Q12_4	The SIS is important to me, because it maintains the food chain (the relationship between animals and plans of eating and being eaten).	SA	1	Strongly disagree
			2	Disagree
			3	Neither
			4	Agree
			5	Strongly agree
Q13_1	The SIS is an important location for me	SA	1	Strongly disagree
			2	Disagree
			3	Neither
			4	Agree
			5	Strongly agree
Q13_2	The SIS is an important location for local residents.	SA	1	Strongly disagree
			2	Disagree
			3	Neither
			4	Agree
			5	Strongly agree
Q13_3	I am able to connect with others through my relationship to the SIS.	SA	1	Strongly disagree
			2	Disagree
			3	Neither
			4	Agree
			5	Strongly agree
Q13_4	Caring for the SIS leads to caring for the people of the present and future.	SA	1	Strongly disagree
			2	Disagree
			3	Neither
			4	Agree
			5	Strongly agree
Q13_5	We have a moral responsibility to protect the SIS and its creatures.	SA	1	Strongly disagree
			2	Disagree
			3	Neither
			4	Agree
			5	Strongly agree
Q13_6	Protecting the SIS fills me with a sense of contentment and enables me to lead a good life.	SA	1	Strongly disagree
			2	Disagree
			3	Neither
			4	Agree
			5	Strongly agree
Q13_7	Maintaining the SIS in good condition is the right thing to do.	SA	1	Strongly disagree
			2	Disagree
			3	Neither
			4	Agree
			5	Strongly agree
Q14_1	Every living organism in the Seto Inland Sea has the right to live.	SA	1	Strongly disagree
			2	Disagree
			3	Neither
			4	Agree
			5	Strongly agree
Q14_2	The Seto Inland Sea should be protected for nature itself, regardless of whether it is for us or not.	SA	1	Strongly disagree
			2	Disagree
			3	Neither
			4	Agree
			5	Strongly agree
Q15	Which of the following statements do you most agree with?	SA	1	Alarmed: I am very concerned about the oligotrophication of the SIS and think that governments and individuals should take action now.
			2	Concerned: I am concerned about the oligotrophication of the SIS and think action needs to be taken, but there is still time to determine an appropriate response.
			3	Cautious: I believe the SIS is becoming oligotrophic, but I am unsure. We need to carefully determine when and how we should take action.
			4	Disengaged: I have not thought much about the SIS becoming oligotrophic.
			5	Doubtful: I do not think that oligotrophication of the SIS is occurring, but I am not certain. I am more concerned about overreaction to oligotrophication.
			6	Dismissive: I don't think that oligotrophication of the SIS is occurring, nor do I believe that humans have caused it. Therefore, I am not inclined to take action to address the oligotrophication, nor do I support it.
Q16_1	Please select all the correct statements from the previous poster.	MA	1	Hyogo's seas are rich in nitrogen and phosphorus
			2	Fish are becoming thinner and catches are decreasing
			3	Nori is losing color and harvests are decreasing
Q16_2	Please select all the correct statements from the previous poster.	MA	1	Hyogo's seas are rich in nitrogen and phosphorus
			2	Fish are becoming thinner and catches are decreasing
			3	Nori is losing color and harvests are decreasing
Q17_1	Supplying nutrients from factories and sewers	SA	1	Completely not supportive
			2	Not supportive
			3	Rather not supportive
			4	Neither
			5	Supportive
			6	Rather supportive
			7	Completely supportive
Q17_2	Fertilizing the sea	SA	1	Completely not supportive
			2	Not supportive
			3	Rather not supportive
			4	Neither
			5	Supportive
			6	Rather supportive
			7	Completely supportive
Q17_3	Plowing the seabed to disperse the nutrients on the seafloor	SA	1	Completely not supportive
			2	Not supportive
			3	Rather not supportive
			4	Neither
			5	Supportive
			6	Rather supportive
			7	Completely supportive
Q17_4	Discharging nutrients from forests into the sea	SA	1	Completely not supportive
			2	Not supportive
			3	Rather not supportive
			4	Neither
			5	Supportive
			6	Rather supportive
			7	Completely supportive
Q18_1	Please write down any impressions or thoughts you may have about each of the above measures.	FA		Please write down any impressions or thoughts you may have about each of the above measures.
Q19	Do you want to contribute to making the Seto Inland Sea a richer place?	SA	1	Strongly disagree
			2	Disagree
			3	Neither agree nor disagree
			4	Agree
			5	Strongly agree
Q20_1	The Seto Inland Sea should aim to become a “rich sea” with a balance between water quality (transparency) and fish catch.	SA	1	Strongly disagree
			2	Disagree
			3	Neither agree nor disagree
			4	Agree
			5	Strongly agree
Q20_2	I would like to participate in sea-related events held in the coastal zone of the Seto Inland Sea and visit the aquariums and beaches.	SA	1	Strongly disagree
			2	Disagree
			3	Neither agree nor disagree
			4	Agree
			5	Strongly agree
Q20_3	If I am eating seafood, I would like to eat seafood from the Seto Inland Sea.	SA	1	Strongly disagree
			2	Disagree
			3	Neither agree nor disagree
			4	Agree
			5	Strongly agree
Q20_4	I try to dispose of my plastic waste correctly.	SA	1	Strongly disagree
			2	Disagree
			3	Neither agree nor disagree
			4	Agree
			5	Strongly agree
Q20_5	I want to contribute to the preservation activities of the Seto Inland Sea.	SA	1	Strongly disagree
			2	Disagree
			3	Neither agree nor disagree
			4	Agree
			5	Strongly agree
Q20_6	I want to contribute to cleanup activities in the Seto Inland Sea.	SA	1	Strongly disagree
			2	Disagree
			3	Neither agree nor disagree
			4	Agree
			5	Strongly agree
Q21_1	Please describe any obstacles to the participation of prefectural residents in the creation of an abundant ocean.	FA
Q22	Hyogo Prefectural Government has established the the “Hyogo Prefectural Citizens' Council for the Development of an Abundant Sea” to energize the citizens of the prefecture in their efforts to create an abundant sea, and is engaged in the dissemination of information through workshops, the holding of events that can be enjoyed by all, and networking among members. You can join as an individual. M…	SA	1	Will participate, of course
			2	Very likely to participate
			3	Will probably participate
			4	Undecided
			5	Probably will not participate
			6	Very unlikely to participate
			7	Definitely will not participate
			8	Already a member
FLG	Click URL	SA	1	Click
			2	No click
FLG_CLICK_1	クリックフラグ／１	FA

## Sheet: data
no	q1_1	q2	q3	q4	q5_1	q6	q7	q8	q9	q10	q11	q12_1	q12_2	q12_3	q12_4	q13_1	q13_2	q13_3	q13_4	q13_5	q13_6	q13_7	q14_1	q14_2	q15	q16_1-1	q16_1-2	q16_1-3	q16_2-1	q16_2-2	q16_2-3	q17_1	q17_2	q17_3	q17_4	q18_1	q19	q20_1	q20_2	q20_3	q20_4	q20_5	q20_6	q21_1	q22	flg	flg_click_1
1	26	2	3	10	120	7	1	1	1	2	2	3	3	3	3	3	3	3	3	3	3	3	4	4	4							4	4	4	4	とくになし	3	4	3	4	3	3	3	わからない	4	2
2	76	2	4	1	10	1	2	2	3	3	2	4	4	4	4	4	4	4	4	4	4	4	4	4	3							5	5	5	5	あまりよくわからない	4	4	4	4	4	4	4	海を汚すようなものを捨てない	4	1	1
3	24	2	2	10	30	7	1	1	1	3	3	3	3	3	3	3	3	3	3	3	3	3	3	3	6							4	4	4	4	ない	5	3	3	3	3	3	3	ない	4	1	1
4	52	2	3	11	30	2	1	1	1	3	2	3	3	3	3	3	3	3	3	3	3	3	3	3	4							4	4	4	4	特になし	3	3	3	3	3	3	3	特になし	7	1	1
5	70	2	2	1	60	1	1	1	2	1	2	3	3	3	4	4	5	3	5	5	4	5	5	5	2							5	5	5	5	わかりません	3	4	3	5	4	4	4	参加出来ることがない	5	2
6	78	1	4	3	120	3	1	1	1	3	2	5	5	5	5	5	5	5	5	5	5	5	5	5	2							4	5	5	5	わからない	4	5	5	5	5	5	5	腰が痛いので遠出は無理です	5	2
7	58	1	4	2	60	2	1	2	2	3	2	3	3	3	3	3	3	3	3	3	3	3	3	3	3							4	4	4	4	特にない	3	3	3	3	3	3	3	分からない	4	1	1
8	63	1	4	11	10	1	2	2	3	2	2	4	4	4	4	4	4	4	4	4	4	4	4	4	1							5	5	5	5	ない	3	4	4	4	4	4	4	時間	4	2
9	44	1	2	21	60	3	3	3	2	2	2	4	2	3	3	4	3	3	1	4	2	5	5	5	1							5	6	4	5	いろいろな取り組みが必要	4	4	4	5	3	4	4	市民のマナー	5	1	1
10	80	1	4	14	80	7	1	5	5	3	2	3	3	3	4	2	1	1	2	2	2	2	4	4	6							7	7	7	7	なし	5	4	4	4	4	5	4	なし	8	2
11	70	2	2	3	80	1	2	2	1	1	2	4	3	3	3	3	3	3	3	3	3	4	4	4	3							4	4	5	5	海底を耕すのは初めて聞いた	4	4	4	5	4	4	4	特にない	4	1	1
12	48	2	3	12	10	1	1	1	1	3	3	3	3	3	3	3	3	3	3	3	3	3	3	3	4							4	4	4	4	なし	3	3	3	3	3	3	3	なし	7	1	1
13	69	1	4	1	10	4	1	1	3	2	2	5	3	3	3	4	4	3	4	4	4	5	4	4	3							3	5	5	5	出来れば自然が一番良いのだろうけど、そうも言ってられないので最低限人間が悪化させた事ぐらいは責任を取らなければならないと思います。	4	4	5	5	3	3	4	広報誌での告知を増やすこと。	4	1	1
14	92	2	2	3	10	1	3	3	5	2	2	3	3	3	3	3	3	2	3	4	3	4	4	4	4	0	1	1				4	4	4	4	よくわからない	3	4	2	5	2	2	2	よくわからない	7	1	1
15	62	2	3	1	75	2	2	2	3	2	2	4	4	4	4	4	4	4	4	4	4	5	4	4	1							4	5	4	4	特にない	4	4	4	4	4	4	4	特にない	6	2
16	47	1	2	10	10	3	4	4	4	2	2	3	2	3	3	3	3	3	2	2	3	3	2	2	3							5	4	6	5	なし	3	3	2	4	3	3	2	なし	4	2
17	47	1	4	1	30	5	2	2	4	1	2	4	5	4	5	4	4	4	4	4	4	4	4	4	2							2	4	4	5	特にない	4	4	4	5	4	4	5	特にない	5	2
18	59	2	4	21	10	2	3	4	3	2	2	4	4	4	4	4	4	4	4	4	4	4	4	4	1	0	1	1				4	5	5	5	ない	2	4	4	4	4	4	4	ない	4	1	1
19	73	1	2	3	60	1	3	3	1	3	2	4	4	4	4	5	5	4	5	5	4	5	5	5	1	0	1	1				5	5	5	7	私には難し過ぎる	4	5	3	5	4	4	4	生活に余裕が無い	4	2
20	47	2	4	1	60	2	2	1	2	3	2	3	3	3	3	3	2	3	3	3	3	3	3	3	4	0	1	1				4	5	5	4	生態系を崩さない程度に頑張ってほしいと思う。	3	2	2	2	3	3	3	天候に左右される点	5	1	1
21	45	2	2	2	120	1	1	2	1	1	2	3	4	4	4	3	4	4	3	3	3	4	4	4	2							4	5	5	6	特にありません	4	3	4	4	3	3	3	特にありません	3	1	1
22	64	2	2	1	3	1	1	1	1	2	2	2	2	1	2	3	3	3	3	3	3	4	4	4	2							6	6	6	6	ない	4	4	4	4	4	4	4	足がなあ	6	1	1
23	42	1	4	6	90	2	2	1	2	3	2	4	2	4	4	4	4	2	2	4	3	4	3	5	3							5	3	4	6	支持・不支持とは関係なく、こうして施策を知る機会があったことは有益だった。	3	5	4	5	4	4	4	余暇がないこと。	6	1	1
24	40	1	5	21	40	2	3	2	3	2	2	4	4	2	3	4	2	3	4	3	3	2	4	3	3							5	4	4	3	特にありません	3	4	3	3	3	2	3	特にありません	4	1	1
25	62	1	4	3	40	1	1	1	1	3	2	3	3	3	3	3	3	3	3	3	3	3	3	3	4							4	4	4	4	なし	3	3	3	3	3	3	3	なし	7	1	1
26	33	2	4	1	40	1	1	1	1	3	2	4	4	4	5	4	5	3	4	5	3	5	4	3	3							4	5	5	5	特になし	4	4	4	4	4	3	3	知識がない	5	1	1
27	71	2	4	5	90	2	4	4	3	2	2	5	5	5	5	5	4	3	4	5	4	5	5	4	1	0	1	1				2	1	6	7	木を植え森を作る	5	5	5	5	5	4	4	身近でサークルを作りディスタンスする	2	1	1
28	38	1	2	15	60	1	2	2	1	2	2	3	2	2	2	2	3	3	2	2	3	3	2	3	4							4	4	4	4	特にない	3	4	2	3	3	2	2	特にない	7	2
29	56	2	2	21	60	1	1	1	1	2	2	4	4	4	4	4	4	4	4	5	5	5	5	5	2	0	1	1				4	4	4	4	なにか違和感しか感じない	4	4	4	5	4	4	4	なし	4	1	1
30	54	2	4	3	30	2	3	3	2	2	2	3	3	3	3	4	4	3	3	4	3	4	4	4	2							3	5	3	4	無茶をして生態系を壊すことのないよう慎重に進めてほしい	4	4	4	4	3	3	3	偽善者のような活動にならないか不安	5	1	1
31	65	2	4	2	120	1	2	1	2	3	3	4	4	4	4	4	4	4	4	4	4	4	4	4	3	0	1	1				5	5	5	5	このようなことが起こってるとは知らなかった	4	4	4	4	4	4	4	無知ということ	4	1	1
32	70	1	2	10	5	1	5	5	4	2	2	2	2	2	3	4	5	2	4	4	2	5	5	5	2	0	1	1				4	4	6	6	海に栄養素を取り込むことには賛成するが工場や下水が他に悪影響を及ぼすことがあってはいけないと思う	3	5	5	5	3	3	3	わからない	5	1	1
33	75	1	4	1	15	4	2	4	4	3	2	4	4	4	4	4	4	4	4	4	4	5	4	4	2	0	1	1				3	2	4	3	特にない	4	4	3	1	4	4	4	広報不足	3	2
34	74	1	4	15	30	1	3	2	2	2	2	4	3	3	3	4	3	2	3	4	3	4	4	4	4	0	1	1				3	4	5	5	工場排水は、規制すべき	3	4	3	3	3	3	4	河川の洪水被害を防ぐ工事が不十分である	4	1	1
35	32	2	2	11	120	1	1	1	1	2	2	4	4	4	4	2	2	2	2	2	2	2	2	2	4							4	4	4	4	興味がないから	3	4	4	4	3	4	3	わからない	7	1	1
36	28	1	4	3	95	1	1	1	1	2	2	1	1	1	1	1	1	1	1	1	1	1	1	1	4							4	4	4	4	ない	3	3	3	3	3	3	3	ない	4	1	1
37	80	2	4	21	10	2	2	1	2	1	2	4	5	4	4	5	5	3	5	5	4	5	5	5	2							6	5	6	7	いろいろの施策を行なっている事を知らなかったので、勉強になりました。	5	4	5	5	4	4	4	年齢が高いので、参加したい気持ちはありますが、貢献するのは、少しだけになります。	5	2
38	30	2	4	1	60	1	1	1	2	3	2	1	1	2	2	2	2	2	2	1	2	3	3	2	4							3	4	3	4	なし	4	3	2	1	2	3	2	特になし	7	1	1
39	77	1	4	1	20	2	3	3	3	3	2	5	5	5	5	5	5	3	5	5	5	5	5	5	2	0	1	1				4	4	5	5	特になし	4	4	4	5	4	4	4	現地まで車で、いけない	3	1	1
40	25	2	2	6	120	1	1	1	1	2	2	3	3	3	3	3	3	3	3	3	3	3	3	3	4							4	4	4	4	なし	3	3	3	3	3	3	3	わからない	5	2
41	43	2	2	10	5	2	2	1	4	2	2	4	4	4	4	4	4	3	4	3	3	4	3	4	3				0	1	1	5	5	5	5	このような対策がされていることを知らなかった。	4	4	4	5	4	4	4	特にない	4	2
42	35	2	3	11	60	2	3	3	2	3	2	4	3	4	5	4	4	4	5	5	4	4	4	5	1	0	1	1				3	5	5	4	どれも知らない施策でもっと海苔の豊作のために何かできれば…と思いました	4	5	5	5	4	4	4	寒い仕事、子どもの習い事で時間がない	4	1	1
43	50	2	3	1	120	1	1	1	1	2	2	3	3	3	3	4	4	4	4	4	4	4	4	4	2							4	4	4	4	ない	4	3	3	3	3	3	3	ない	4	1	1
44	76	2	2	11	30	5	3	3	4	1	2	4	2	4	4	4	4	4	4	4	4	4	4	4	2							5	5	5	5	*無し	3	4	4	4	3	3	3	無し	6	2
45	47	2	4	11	30	1	5	5	1	2	2	4	3	3	4	4	5	4	5	5	5	5	4	3	2				0	1	1	5	4	4	6	海域への施肥と海底耕うんは効果が期待できない	4	5	5	5	5	4	4	一般市民の関心のなさ	4	1	1
46	75	1	4	12	30	3	3	3	2	3	2	4	4	4	4	5	4	4	4	4	4	5	5	5	1	0	1	1				6	6	6	6	大変重要な作業委であり、取り組みに感謝します。	4	5	4	5	5	5	5	参加するキッカケがない。	1	1	1
47	40	1	3	3	40	3	1	1	3	3	2	3	3	3	3	4	4	2	3	4	3	4	4	4	4	0	1	1				4	4	4	4	わからない	3	3	3	4	3	3	3	わからない	6	2
48	47	1	4	2	120	1	2	2	1	2	2	3	3	3	4	4	3	3	3	4	4	4	4	4	3	0	1	1				4	4	5	4	費用対効果が分からない	4	4	4	5	5	3	3	時間と費用	4	1	1
49	64	1	4	3	20	3	2	2	2	3	2	4	4	4	4	4	4	3	4	4	4	4	4	4	3	0	1	1				4	4	4	6	特になし	4	4	4	4	3	3	3	体力と財力	5	1	1
50	49	2	4	3	20	1	5	5	3	1	2	5	5	5	5	5	5	5	5	5	5	5	5	5	1				0	1	1	7	7	7	7	以前から対策をしていることは知っていたので個人の出来ることをもっとアナウンスするべきだと思う	5	5	5	5	5	5	5	ひとり一人の意識の問題その辺にぽいと平気でゴミをすてるなどは子供の頃からの教育次第だと思う	2	2
51	73	1	2	2	60	1	3	3	3	3	2	3	3	3	3	3	3	3	3	3	3	3	3	3	1				0	1	1	4	4	4	4	特になし	4	3	3	3	3	3	3	わからない	4	2
52	45	2	2	5	120	1	1	1	1	3	2	2	2	2	2	1	1	2	2	2	3	2	2	2	4							4	4	4	4	特になし	2	3	3	4	2	2	4	特になし	6	2
53	56	1	4	17	50	4	3	3	3	2	2	4	3	4	5	5	5	2	3	5	4	5	4	4	3							3	6	5	6	思いつくことは全部やるべきで,良い取り組みだと思う	5	4	4	5	4	4	4	自宅から海が遠い	2	2
54	62	1	4	6	60	1	1	3	1	3	2	4	4	4	4	4	4	2	4	4	3	4	4	4	3				0	1	1	3	3	6	6	特にありません。	4	4	3	4	4	4	4	時間	4	1	1
55	55	2	2	1	120	1	1	1	1	3	3	2	3	2	2	3	2	1	2	3	2	3	3	3	4	0	1	1				4	4	4	4	どれも知らないから何とも言えない	3	3	3	5	3	3	3	海までが遠い	5	2
56	47	1	5	6	15	3	1	1	2	2	2	4	1	2	3	4	4	2	3	2	3	4	4	3	4				0	1	1	2	1	6	5	極端な施肥や塩類放出は生態系を壊すだけだと思う	3	4	5	5	2	4	2	暇がない	5	1	1
57	70	1	5	10	2	4	2	4	5	2	2	4	4	4	4	4	4	3	3	4	5	5	3	4	3				0	1	1	1	4	5	5	排出物の分析の継続と強化が重要であろう。富栄養化の手立ては重要であるが、それに紛れて生物にとって有害な物質が垂れ流されないように監視をすることが最も重要である。	4	5	3	5	4	4	4	特にありません	4	1	1
58	37	1	2	5	120	2	1	1	2	2	2	4	2	4	4	4	4	2	4	3	3	4	2	4	3				0	1	1	5	4	6	3	森林からはコストやデメリットが多いと思う	3	4	3	5	2	3	3	特にない	6	1	1
59	66	2	4	11	30	1	1	1	1	3	2	4	4	4	4	3	4	3	4	4	3	4	4	4	4							6	6	6	6	特になし	3	4	4	4	3	3	3	何をしたらいいのかわからない	5	2
60	41	1	2	12	30	2	2	2	1	3	3	3	4	4	4	3	4	2	4	4	2	4	3	4	4				0	1	1	3	4	4	3	効果について、証明されていない	3	3	3	5	3	3	3	効果に疑問がある	6	1	1
61	71	1	4	1	60	2	3	2	3	3	2	4	4	3	4	4	4	3	3	4	3	4	4	4	3				0	1	1	2	2	4	3	自然にある程度任せるべき	3	4	3	4	4	4	4	情報の不足	4	2
62	47	1	4	1	35	1	1	1	2	2	2	4	3	4	4	4	5	3	5	4	3	5	5	4	3				0	1	1	5	6	6	7	何かしらのテコ入れが必要な時期に来ていると思う	4	4	5	5	3	4	4	そこまで話題になっていないので、知らない人が多いと思う	3	1	1
63	47	2	4	7	60	1	3	1	2	1	2	4	4	4	4	4	4	4	4	4	4	4	3	4	2				0	1	1	5	5	5	5	このためのお金は、ちゃんと国や県から出ているのかなと。	5	4	5	5	4	4	4	具体的にそこに行くにはやや遠く感じること。でも先月犬島に行った友人からあさひのりを貰いとても美味しかった。美味しい海苔が好きで取り寄せたいと思ったら売り切れていた。多少高くても美味しい海苔が食べたい。	4	2
64	30	1	4	21	30	3	1	1	3	2	2	4	4	2	4	4	4	2	4	4	3	5	4	4	3				0	1	1	4	5	5	5	今の生態系を壊してしまったことに対して償いながら元に戻していくことが重要なら課題になっていくと思います。	4	4	3	5	3	3	3	ひとりひとりの意識が年々薄れているように感じる。後は人任せで自分は誰かがしてくれるから大丈夫という意識を持った人が大きなりつつある。	7	1	1
65	79	1	4	1	40	1	3	3	1	3	2	2	2	3	3	3	4	2	3	5	2	5	5	5	4							6	4	4	5	具体的に何をするのかイメージがない	2	4	4	5	2	2	2	わからない	6	2
66	34	1	2	8	60	1	1	1	1	2	2	3	3	3	3	3	3	3	3	3	3	3	3	3	4				0	1	1	4	4	4	4	わからない	3	3	3	3	3	3	3	わからない	6	2
67	25	2	4	2	60	1	1	1	1	2	2	4	4	3	4	3	3	3	3	4	3	4	4	4	2	0	1	1				4	5	5	5	不自然な感じで栄養塩を供給しなければ良い方法だとおもう	4	4	4	4	4	4	4	あまり気軽にできることが周知されていない	4	2
68	46	1	4	6	90	2	1	1	3	3	2	3	3	3	3	4	3	4	3	4	3	4	4	4	1				0	1	1	4	5	4	4	考えたこともない事ばかりでとても関心深い	4	4	4	5	4	5	4	仕事が忙しい。収入が少ないので、それらに参加している余裕がない。	4	1	1
69	36	2	5	1	60	1	2	2	1	2	2	4	3	4	4	4	4	4	4	4	4	4	3	3	3				0	1	1	6	6	6	6	特にありません。	3	4	4	5	4	4	4	特にありません。	4	1	1
70	49	2	4	1	120	4	1	2	2	3	3	4	4	4	4	4	5	5	4	4	4	4	4	4	2				0	1	1	4	3	4	3	自然の生態系を壊さないか心配	4	4	4	5	4	4	4	身近に海があるのに行く機会が少ない	4	2
71	33	1	2	1	20	7	1	1	3	2	3	4	4	4	4	5	4	4	4	4	4	5	5	5	2							5	5	5	5	応援したい	5	5	5	5	5	5	5	日々の忙しさ	4	1	1
72	71	1	4	9	90	2	2	2	3	3	2	4	2	4	4	4	4	3	4	4	4	5	4	5	3							4	4	5	5	専門知識がないとちょっと難解	3	4	4	4	4	5	4	県庁や県議会のゴタゴタ	5	1	1
73	68	1	4	1	20	2	2	2	3	3	3	3	3	3	2	3	4	3	4	3	3	3	3	3	3							4	4	4	5	特にないので書きません。	3	3	3	3	3	3	3	ないので書きません。	5	1	1
74	71	2	4	1	40	1	3	2	3	2	2	4	4	4	4	4	4	3	4	4	4	4	5	4	3				0	1	1	4	4	5	6	人工的な物ではなく自然の物で実施できるのがいいと思う	4	4	4	5	4	4	3	いつどこで何をしているのかが分からないので衆知してほしい	4	2
75	52	1	2	21	110	1	1	1	1	3	2	1	4	4	4	4	4	4	5	5	4	5	4	4	2	0	1	1				3	4	4	5	自分が出来る事は何だろか??	4	5	5	5	4	4	4	関心が無いこと	4	1	1
76	43	2	4	19	120	1	1	2	1	3	2	4	4	4	4	4	4	4	4	4	4	4	4	4	3							3	3	5	5	ない	3	4	4	4	4	4	4	なし	6	1	1
77	38	1	4	1	0	5	1	1	1	2	3	3	3	3	3	3	3	3	3	3	3	3	3	3	6							4	4	4	4	ない	3	3	3	3	3	3	3	ない	5	2
78	46	2	3	21	120	1	2	2	2	2	2	5	4	4	4	5	5	3	5	4	4	4	5	5	3							1	5	6	6	工場・下水処理場からの供給ですが栄養分だけでなく不必要なもの化学物質・大腸菌等も流れそうで不安です	4	4	4	5	3	3	3	どこで何時活動しているのかを知らない、目につきにくいこと	4	1	1
79	55	1	4	1	30	2	3	1	5	1	2	2	3	3	2	3	4	3	2	3	2	2	2	3	2							4	4	3	5	特になし	3	3	2	3	4	3	2	意識	5	1	1
80	57	2	4	3	45	4	2	1	1	2	2	5	5	5	5	5	5	2	5	5	4	5	4	5	1				0	1	1	5	7	7	7	勉強になりました	5	5	5	5	5	5	5	先述のような活動がなされていること自体しらなかった、広告活動をふやす	4	1	1
81	73	2	5	7	60	2	4	4	2	2	2	4	3	4	4	4	3	3	3	3	4	4	4	4	2				0	1	1	3	3	5	5	とくにありません	4	4	4	4	3	3	4	とくにありません	3	1	1
82	30	2	4	1	120	1	1	1	1	3	2	1	1	1	1	2	1	1	2	1	1	2	1	2	4	0	1	1				4	4	4	4	興味がないです	2	1	4	4	1	2	1	共働きで自分のことで精一杯	6	2
83	74	2	4	3	60	2	1	1	2	2	2	4	3	4	4	4	3	3	3	4	3	4	4	4	3				0	1	1	4	5	4	4	特になし	3	3	3	4	3	3	3	特になし	4	2
84	62	1	5	2	60	3	3	2	3	3	2	3	4	3	4	4	4	4	3	3	3	4	3	4	2							5	4	5	5	知らなかったことばかりでした。	4	4	3	4	4	4	4	情報の不足	4	1	1
85	52	1	3	3	45	5	3	4	2	2	2	4	4	4	4	4	4	4	4	4	4	4	4	4	2							2	7	7	7	無し	3	5	5	4	3	3	3	わからない	4	2
86	43	1	4	28	40	3	4	4	3	3	2	4	4	4	4	4	4	4	4	4	4	4	4	4	1	0	1	1				5	5	5	5	特になし	4	4	4	4	4	4	4	特になし	4	2
87	47	1	4	12	5	5	4	5	5	1	2	4	4	4	4	4	4	4	4	4	4	4	4	4	2	0	1	1				5	5	5	5	かなり時間がかかりそう	4	4	4	5	4	4	4	立入禁止区域が増えて海に近づきづらくなった	4	1	1
88	59	2	2	10	3	1	1	1	1	2	2	3	3	3	3	3	3	4	3	3	3	4	5	5	2							4	4	4	4	理解しにくく難しい	4	3	2	3	3	1	4	特になし	4	1	1
89	53	1	2	1	120	1	2	2	2	3	2	4	4	4	4	4	5	4	5	4	4	5	4	4	2							2	4	5	7	ため池の水を海に放出する活動を活発化できないか	2	4	4	4	4	4	4	プラゴミ問題	4	2
90	56	1	3	6	120	2	1	1	2	2	2	4	4	4	4	4	4	3	3	3	3	3	4	4	4	0	1	1				2	3	5	5	何が一番効果的なのかわからない	4	4	4	4	3	3	3	特にない	4	2
91	55	2	4	1	5	1	3	3	1	2	2	4	4	4	4	4	4	4	4	4	4	4	4	4	3				0	1	1	5	5	4	4	特にありません	2	4	4	4	3	3	3	特にありません	5	2
92	85	2	2	3	120	3	2	3	3	1	2	4	5	5	4	5	5	3	4	5	4	5	5	5	1							6	6	5	7	海大好き魚大好き大切にしなければ	5	5	5	5	5	4	5	皆が豊かな海を大切に自然に感謝して	2	2
93	43	1	5	21	40	1	1	1	1	2	2	3	3	3	3	3	3	1	3	3	3	3	4	3	2							4	4	4	4	特になし	3	3	3	4	3	3	3	そもそもそんな活動をするような時間的な余裕がない	6	2
94	64	1	4	12	15	1	1	1	1	3	2	3	4	4	4	3	3	3	4	4	4	5	4	4	4							3	5	5	5	そこまで貧栄養化が進んでいるとは知らなかった	3	4	3	4	3	3	3	得にない	6	1	1
95	49	2	2	9	120	1	1	1	1	2	2	1	1	1	1	1	1	1	1	1	1	1	1	1	6							1	1	1	1	特にない	1	1	1	1	1	1	1	特にない	7	1	1
96	36	1	5	1	30	1	1	2	1	2	2	3	3	3	3	3	3	3	3	3	3	3	3	3	3				0	1	1	5	5	5	5	知らない施策が多かった	3	3	3	3	3	3	3	認知度	4	1	1
97	45	2	4	12	60	1	2	2	3	2	2	3	3	3	3	3	3	3	3	3	3	3	3	3	2							4	4	4	4	特になし	3	3	3	3	3	3	3	特になし	4	1	1
98	64	2	4	1	30	5	4	4	4	1	2	5	4	4	5	5	5	4	4	5	4	5	4	5	1							5	6	5	6	どれも効果があることだと思う	4	5	4	5	4	4	4	費用をどのようにして捻出するか、です	2	1	1
99	37	2	4	1	60	1	1	1	2	3	2	3	4	3	3	3	3	3	3	4	2	4	4	4	4							4	4	4	4	分からない	3	4	2	5	4	4	4	分からない	6	2
100	38	1	3	16	120	1	2	2	1	3	2	3	3	3	3	3	3	3	3	3	3	3	3	3	4							4	4	4	4	特になし	3	3	3	3	3	3	3	わからない	6	1	1
101	46	1	4	1	20	1	2	3	1	3	2	4	4	4	4	3	4	3	3	3	3	4	3	3	3							3	4	4	4	いろいろやっているのだと思った	4	3	4	3	3	3	3	情報がない	4	1	1
102	78	2	2	2	120	1	5	1	1	3	2	5	5	5	5	4	4	3	4	4	3	4	3	5	1							5	7	7	7	海の事は他人事の様な感じでしたが管理の施策が色々有るんだなと感心しました	4	5	5	5	4	4	4	瀬戸内海は大変遠いので度々行けません	3	1	1
103	47	1	4	21	25	4	4	3	4	1	1	4	4	4	4	4	4	4	4	4	4	4	4	4	1							5	5	5	5	酒鬼薔薇聖斗	4	4	4	4	4	4	4	酒鬼薔薇聖斗	2	1	1
104	59	2	2	3	120	1	1	1	1	2	2	4	4	4	4	2	4	3	4	4	4	4	4	4	4							4	4	4	4	特になし	3	4	4	4	4	4	4	特になし	6	2
105	51	2	4	4	120	1	2	2	1	2	2	3	3	3	3	4	3	3	3	3	3	3	3	3	4							4	4	4	4	自然の大切さを考えさせられました。	4	3	3	4	3	3	3	生活上の汚染だと思います。	4	1	1
106	48	1	4	1	20	6	3	3	3	2	2	5	5	5	5	5	5	5	5	5	5	5	5	5	1							4	4	2	3	海底耕うんはさらに悪化しそうなイメージがあります。	4	5	5	5	5	5	5	特に思い浮かびません。	4	1	1
107	70	2	4	6	75	3	5	2	3	1	2	5	3	4	5	4	4	3	5	4	4	4	4	5	3							3	3	4	6	知らない事柄が多く自信をもって回答出来ず申し訳ない	4	4	5	5	4	4	4	自分自身が高齢の上自宅で介護をしている	5	1	1
108	71	2	4	1	120	1	2	1	1	3	2	3	3	3	3	4	4	3	3	3	3	4	4	4	2							4	4	4	4	各々のプラス面とマイナス面がいまいち分からない	3	5	4	5	4	4	4	地元の海産物や魚介類をアピールできてないから、豊かな資源として認識出来てない。	5	2
109	44	2	4	3	60	2	1	1	2	3	2	4	4	4	4	4	5	3	4	4	4	4	4	4	3	0	1	1				4	5	5	5	特になし	4	4	5	5	3	3	3	情報が少ない	4	2
110	45	1	4	1	40	1	2	1	1	1	2	4	3	3	4	3	3	2	4	3	3	4	4	4	4							4	5	5	5	施策が報道されているのを見た事が無いので、印象に残らない。	4	4	4	4	3	3	3	イベント等のスケジュールや参加方法について紹介しているサイトが何処にあるのか分からない。初めて参加する人が継続して参加出来るような仕組みになっているのか分からない。	4	1	1
111	43	2	3	2	120	1	3	3	1	2	2	3	3	3	3	3	3	3	3	3	3	3	4	4	4	0	1	1				6	6	6	6	特になし	3	3	3	3	3	3	3	特になし	7	1	1
112	26	2	4	3	60	1	1	1	1	3	2	4	4	2	2	4	4	1	5	5	4	5	3	5	4	0	1	1				6	6	5	7	耕うんや森林からの栄養塩類供給は効果的だが、余計なゴミなどが海に放たれる可能性があるなら不安。	4	5	3	5	1	1	1	わからない	7	2
113	47	2	4	21	30	1	3	2	1	3	2	4	4	3	4	4	4	3	4	4	4	4	4	4	2	0	1	1				4	4	4	4	特になし	3	3	4	5	3	3	3	特になし	4	1	1
114	30	1	5	15	120	1	1	1	1	2	2	3	3	3	3	3	3	1	3	3	3	3	5	5	4	0	1	1				4	4	4	4	よくわからない	1	5	3	3	1	1	1	そもそもそれについて知らない	6	1	1
115	45	1	4	21	60	2	2	1	1	2	2	4	3	3	3	4	3	3	4	4	3	4	4	4	3				0	1	1	2	6	5	4	知らないことばかりだ	4	4	4	4	4	4	4	どこでどんなイベントをやっているか分からない。	4	1	1
116	77	1	2	3	10	5	2	2	4	2	2	4	4	3	3	4	4	3	3	4	4	4	4	4	3				0	1	1	3	5	5	5	なし	4	4	3	4	4	3	4	なし	6	2
117	29	2	4	10	50	2	1	1	1	2	2	3	2	2	3	2	2	2	3	3	3	3	3	3	4							4	4	4	4	なし	3	3	3	3	3	3	3	なし	7	2
118	35	2	3	7	60	2	1	1	2	1	2	4	5	4	4	5	4	3	3	5	4	4	5	5	2				0	1	1	3	5	5	4	生態系を守る目的が、乱してしまう結果にならないか少し不安	4	4	4	4	4	4	4	わからない	4	1	1
119	71	1	4	6	60	1	2	1	2	3	2	3	3	3	3	3	3	3	3	3	3	3	3	3	3				0	1	1	4	4	4	4	特になし	3	3	3	3	3	3	3	特になし	5	2
120	38	1	2	3	60	1	1	1	1	3	2	3	3	3	3	3	3	3	3	3	3	4	4	3	4							4	6	6	4	わからない	3	3	3	5	3	3	3	思い浮かばない	7	1	1
121	73	1	4	10	10	7	5	5	5	1	2	5	5	5	5	5	5	5	5	5	5	5	5	5	1							3	6	6	6	特になし	5	5	5	5	5	5	5	地域住民の高齢化	2	1	1
122	59	2	3	21	40	2	1	1	2	2	2	4	4	4	4	4	4	4	4	4	4	4	4	4	2				0	1	1	2	4	4	4	よくわからない	2	2	2	2	2	2	2	情報が少ない	4	1	1
123	22	2	4	1	120	2	1	1	1	3	2	3	3	3	3	3	3	3	3	3	3	3	3	3	4				0	1	1	4	4	4	4	特になし	3	3	3	3	3	3	3	特になし	6	1	1
124	69	1	4	8	60	1	3	3	3	2	2	4	4	4	4	4	4	3	4	4	4	5	5	5	1							4	3	5	6	瀬戸内海を守り育てると言う部分に同意します	4	5	5	5	4	4	4	他者に寄り添う姿勢	3	1	1
125	42	2	2	2	120	1	1	2	1	2	2	4	4	4	3	4	4	4	4	4	4	4	4	4	2							4	4	5	5	コストがかかる	4	4	4	5	3	3	3	災害	5	1	1
126	49	1	2	21	90	1	1	2	2	2	2	3	3	3	3	4	3	4	3	4	4	4	4	4	2							4	5	5	5	特になし	4	4	4	4	4	4	4	特になし	4	2
127	69	2	2	10	30	1	1	1	1	2	2	4	4	4	4	4	4	3	4	4	4	4	4	4	4				0	1	1	2	3	6	6	特にない	4	4	4	4	4	4	4	ありません	4	2
128	49	1	4	3	30	1	1	1	2	3	3	3	3	3	3	3	3	3	3	3	3	3	3	3	4							4	4	4	4	特になし	3	3	3	3	3	3	3	特になし	4	2
129	51	2	4	3	30	1	2	2	2	3	2	4	4	4	4	4	4	3	5	5	4	5	4	4	3	0	1	1				4	4	5	5	このような施策を初めて知ったので、今後よく調べてみて考えてみたい。	4	4	4	5	4	5	4	私のように無関心でいること	4	1	1
130	51	2	4	3	30	2	3	3	3	1	2	4	4	3	4	4	4	2	4	4	3	4	2	3	1	0	1	1				5	4	3	4	不勉強なのでどの施策が良いのかわかりませんが、自然界に歪みを生じることなく、また、費用対効果も考えたバランスの良い実行策をとって欲しいと思います。地球温暖化対策のようにコンサルのおもちゃにして欲しくないです。	4	4	4	4	3	4	4	活動方法が分からない	4	2
131	34	2	3	7	120	1	1	3	1	2	2	1	1	1	1	1	1	1	1	1	1	1	1	1	4							4	4	4	4	なし	3	3	1	1	3	1	3	なし	5	1	1
132	66	2	2	8	120	1	1	1	1	2	2	2	2	3	2	3	3	3	3	4	3	4	4	4	3							5	5	2	5	初めて聞いた施作で良く理解できない	3	4	3	4	3	3	3	経済的行動	5	1	1
133	28	2	4	1	60	1	1	1	2	2	2	2	2	3	3	4	4	2	4	4	3	4	4	4	4							4	5	5	5	特になし	4	4	3	4	4	4	4	分からない	4	1	1
134	54	2	2	1	60	1	2	2	3	3	3	5	5	5	5	5	5	5	5	4	4	4	3	5	2				0	1	1	4	4	5	5	特になし	5	5	5	5	5	5	5	わからない	4	1	1
135	46	1	2	31	120	1	3	3	1	3	2	4	3	4	4	4	4	4	4	4	4	4	4	4	3							5	3	5	5	より自然に近い形で持続可能な対策を講じてほしい	4	4	4	4	4	4	4	海が遠い	5	2
136	24	2	2	23	60	1	1	1	1	2	2	1	2	3	2	1	3	2	3	3	3	3	3	3	3							2	3	3	3	分からない	3	4	2	4	4	3	3	ポイ捨てなど	5	1	1
137	55	1	2	1	50	1	5	5	3	1	2	5	5	5	5	5	5	5	5	5	5	5	5	5	1				0	1	1	7	7	7	7	マンパワー	5	4	4	4	4	3	4	時間あない	5	1	1
138	64	2	4	1	120	1	1	1	1	2	2	3	3	3	3	3	4	2	3	4	3	5	5	5	4	0	1	1				4	5	6	6	考えたことが無かったので どれも重要だと思った。	4	4	4	5	4	4	4	無意識 無教養	5	1	1
139	65	2	4	8	90	1	2	1	2	2	2	4	4	4	4	5	5	4	5	5	5	5	5	5	1	0	1	1				6	6	6	6	特にありません	4	5	5	5	5	5	4	特にありません	2	1	1
140	23	2	2	25	60	1	1	1	1	3	2	3	3	3	3	3	4	3	3	3	3	4	4	3	4	0	1	1				4	5	4	4	特になし	3	4	3	4	3	3	3	わからない	5	1	1
141	46	2	4	12	15	1	1	1	1	2	2	3	3	3	3	3	3	3	2	3	3	3	3	2	2							3	3	3	2	特にない	2	2	3	2	3	2	2	特にない	6	1	1
142	62	1	4	21	5	2	1	1	3	2	2	4	3	4	4	4	4	3	4	5	4	5	4	4	1	0	1	1				5	4	5	6	いい塩梅にてのせさくが必要行き過ぎた浄化や富栄養化は問題あり	2	1	3	2	2	2	2	県民への周知	4	1	1
143	45	1	2	1	5	5	3	3	4	1	2	3	2	3	3	3	2	3	2	4	3	3	3	2	2							6	5	6	4	特にない	3	4	3	2	5	4	3	特にない	3	1	1
144	29	1	4	7	40	3	2	3	4	1	1	4	4	3	3	3	3	3	3	3	2	2	3	3	1							3	3	4	3	使いやすい	4	4	4	3	3	3	2	使いやすい	3	1	1
145	78	2	4	2	120	1	2	2	1	3	2	5	3	4	4	5	4	4	4	4	4	4	4	5	1	0	1	1				4	5	4	6	山を管理する事は海も綺麗にすると聞いた事がある	4	4	4	5	4	4	4	海づくりの情報等がわからない	3	2
146	76	2	4	4	60	3	1	1	3	3	3	3	4	4	3	4	4	3	4	5	4	4	5	5	4	0	1	1				4	6	5	4	地道な作業でしか救う道はないのかと。	4	4	4	5	3	4	4	PR不足	3	1	1
147	26	2	4	11	120	1	2	2	1	2	2	2	4	2	4	3	3	1	5	4	4	5	4	4	4				0	1	1	2	2	2	2	全く知らないことが多いので、もっと報道すべきだと思う	4	4	1	5	3	3	3	海まで行くのが遠いし、お金がかかる	6	1	1
148	28	2	3	5	120	1	1	1	1	2	2	4	3	3	3	3	3	1	4	4	3	4	4	4	4							4	4	4	4	よく分からないが、人間と瀬戸内海とどちらもウィン・ウィンの関係でありたい	4	4	4	4	3	3	3	特にない	4	2
149	43	2	3	1	90	4	3	3	4	2	2	4	3	4	2	5	4	4	4	5	3	4	4	4	2							6	5	7	7	無理なく継続してできるものが良いと思う	4	4	5	5	4	4	4	海づくりに参加したいが、いつどこで行われているか、また素人でも参加できるかなどが簡単に知ることができない	3	1	1
150	56	1	5	3	10	1	2	2	3	1	2	4	4	4	3	4	4	2	4	4	3	4	3	4	3	0	1	1				5	5	5	5	色々とやっているんですね。	3	4	4	4	2	2	3	余裕がない人が多いのでは。	4	1	1
151	72	1	3	1	95	1	2	2	2	3	2	3	3	3	3	4	4	3	3	4	4	4	4	3	1							5	6	5	7	特に無し	3	4	5	5	4	5	3	特に無し	3	2
152	74	1	4	6	30	3	3	3	3	2	2	4	3	3	4	4	4	3	3	4	4	4	4	4	3							6	5	5	5	いかなごを増やして欲しい。	4	5	4	5	4	4	4	豊かな海づくりに参加するために、具体的に何をすればよいのか分からない。具体的に説明して欲しい。	4	1	1
153	86	1	4	1	25	2	4	4	2	1	2	4	4	4	4	4	5	4	4	4	4	5	4	4	1							5	5	7	7	時間がかかる	4	4	4	4	4	4	4	わからない。	5	2
154	49	1	4	2	120	1	2	2	1	2	2	4	4	4	4	4	4	3	4	4	4	4	4	4	2	0	1	1				4	4	5	5	特になし	4	4	4	4	4	4	4	日時が合わない	4	2
155	38	2	4	10	15	1	2	2	3	2	2	3	3	3	3	3	4	2	4	4	3	4	4	4	3							5	5	5	5	特になし	4	4	3	4	4	4	4	特になし	5	1	1
156	45	1	5	1	15	2	4	4	3	2	3	3	4	4	3	3	3	4	3	2	3	4	4	4	2	0	1	1				6	5	5	5	特になし	4	3	4	5	4	4	4	特になし	4	1	1
157	54	1	2	21	20	1	3	2	2	3	2	3	4	4	4	4	4	3	4	4	3	4	4	4	2							4	3	6	6	過度の人為的施策は思いもよらぬ弊害を引き起こすのではないか不安がある	3	4	3	4	4	4	4	ボランティア活動をする金銭的、時間的、精神的ゆとりがない	4	1	1
158	69	1	4	7	90	4	3	3	3	1	2	4	3	4	5	4	4	3	4	4	4	5	4	5	2							5	4	6	7	生活排水等による偏った栄養過多にも対策が必要と思います。	4	4	4	5	4	5	3	現地に行くまでの交通機関と元気	3	2
159	69	1	5	3	40	2	2	3	1	3	2	4	5	4	5	4	4	4	4	5	3	5	5	5	1				0	1	1	4	5	5	6	自分の各施策への理解が不足していると感じた。	4	4	4	5	4	4	4	ボランティア活動に対して、一定の謝金が払われるべきだと思うが、実際に活動されている人たちへの謝金が払われているのだろうか？	4	1	1
160	72	2	4	1	120	2	5	4	2	2	2	4	4	4	4	4	4	4	4	4	4	4	4	4	1	0	1	1				3	3	4	7	森を守る事によって海が守られる。	4	4	4	5	4	4	4	ボランティアの内容の告示	4	2
161	26	1	4	19	120	2	4	4	4	3	3	3	2	3	3	3	3	3	4	4	4	4	4	4	2							5	4	5	6	大切だと思う	2	4	3	4	4	4	5	協力が得にくいところ	4	1	1
162	67	1	2	21	20	1	3	4	3	1	2	4	3	4	4	4	4	3	4	4	3	4	4	4	1	0	1	1				3	5	5	5	特になし	4	4	4	4	3	3	3	若い頃と違って海に行かなくなった。	5	2
163	37	1	3	17	60	1	1	1	2	2	2	3	4	4	4	4	4	2	4	4	2	4	4	3	2							5	5	5	5	使えるものは使うほうが良い	3	4	2	4	3	3	3	県民が知らないこと	5	1	1
164	65	1	4	27	90	2	1	1	2	2	2	4	3	3	3	3	3	2	3	3	3	4	3	3	4				0	1	1	4	4	4	4	特にない	3	3	3	5	2	3	2	県内でもどちらかというと山間部に住んでいるので、瀬戸内海まで時間が掛かる。また地元の魚介類を消費するにも価格が高すぎる	6	1	1
165	38	1	4	2	45	2	2	2	4	1	1	5	5	4	5	5	5	4	5	5	5	5	5	5	2				0	1	1	3	7	7	6	なるべく自然由来の行動の方が支持できる。	5	5	4	5	5	5	5	度々釣りで海の方に行くが、年々ゴミなどに関するマナーが悪くなっている。特に外国人のマナー違反が目に余る。	3	1	1
166	41	1	4	10	10	2	3	3	2	3	2	3	4	4	4	3	3	4	4	3	2	3	3	4	3	0	1	1				3	5	5	4	特になし	4	3	3	4	4	2	2	分からない	5	2
167	30	2	2	1	120	1	5	2	1	2	2	3	3	3	3	3	3	3	3	3	3	3	3	3	6							4	4	4	4	特に何も感じない	3	3	3	3	3	3	3	海の綺麗は	5	1	1
168	45	1	4	1	10	1	1	1	2	3	2	4	4	4	4	4	4	3	3	4	4	4	4	4	3				0	1	1	4	4	4	4	すぐには思い付かない	3	4	4	5	4	4	3	わからない	4	2
169	68	2	4	21	30	1	2	2	3	3	2	5	5	5	5	5	5	5	5	5	5	5	5	5	1							4	4	4	4	なし	5	5	5	5	5	5	5	なし	5	1	1
170	40	2	4	21	30	2	2	2	3	2	2	4	4	4	4	4	4	4	4	4	4	4	4	4	2	0	1	1				5	5	5	5	いろいろな政策が行われていることを知らなかった	2	4	4	4	4	4	4	アクセスが悪い	2	1	1
171	39	2	3	2	120	1	1	1	1	2	2	3	3	4	4	4	2	4	3	4	4	4	3	4	4							4	3	4	3	ない	3	4	3	4	5	4	4	わからない	4	1	1
172	35	1	4	14	120	3	2	1	1	2	2	4	4	3	3	4	4	3	3	2	3	3	3	3	2							5	3	5	4	特になし	2	2	3	4	2	2	2	わからない	7	1	1
173	38	2	4	1	120	1	1	1	1	3	2	2	1	1	1	4	4	4	3	3	2	3	4	4	4							4	4	4	4	よくわからない	3	4	3	3	3	3	3	遠い	6	1	1
174	48	1	4	3	30	1	3	3	1	2	2	3	2	4	4	3	4	3	3	4	3	4	4	4	2				0	1	1	6	2	6	6	やるべきである	4	4	4	5	4	5	5	漁業権などによるタブー	6	1	1
175	26	1	4	2	0	1	1	1	1	2	2	3	3	3	3	3	3	3	3	3	3	3	3	3	4							4	4	4	4	なし	3	3	3	3	3	3	3	なし	4	1	1
176	49	2	4	5	120	2	2	2	1	2	2	5	4	4	4	4	4	3	4	4	4	4	4	5	1							4	5	5	7	工場排水や下水処理場から排水は、一定量であれば安全であるのだろうけど、なんとなく抵抗もある	5	4	4	5	4	4	4	具体的に何をどうしたらいいのかよくわからない。PR.報道が足りないと思う	3	1	1
177	39	2	3	2	120	1	2	1	1	2	2	3	3	3	3	3	3	3	3	3	3	3	3	3	4							4	4	4	4	なし	3	3	3	3	3	3	3	分からない	5	1	1
178	61	2	2	1	15	4	3	3	3	1	2	4	4	4	4	4	4	4	4	5	5	4	4	4	1							4	4	4	4	なし	4	4	4	5	4	4	4	わからない	3	1	1
179	60	2	3	1	30	1	1	1	1	2	2	4	4	4	4	4	4	4	4	4	4	4	4	4	1							4	5	6	7	わかりません	4	3	3	3	3	3	3	わかりません	4	2
180	69	2	4	3	120	2	2	2	1	3	2	3	4	4	4	4	4	4	4	4	4	4	4	4	2							4	5	5	5	特になし	4	4	4	4	4	4	4	特になし	4	1	1
181	24	2	4	2	3	1	1	1	2	3	2	2	2	2	2	3	2	2	2	2	2	4	4	4	4							4	4	4	4	なし	3	3	3	3	3	3	3	なし	6	1	1
182	28	2	2	12	120	7	5	3	1	3	3	4	3	3	4	3	3	3	3	3	3	3	3	3	6							4	4	4	4	なし	3	3	3	3	3	3	3	なし	5	2
183	48	1	4	7	120	1	1	1	1	3	2	3	3	3	3	3	3	3	3	3	3	3	3	3	4							4	4	4	4	なし	3	3	3	3	3	3	3	なし	5	1	1
184	52	1	3	7	120	1	2	2	1	3	2	4	4	4	4	4	4	4	4	4	4	4	4	4	4	0	1	1				4	5	4	4	ありません	3	4	4	3	4	4	4	ありません	6	1	1
185	33	2	3	11	50	1	1	1	2	2	2	4	3	3	3	3	4	1	1	4	2	5	5	3	4				0	1	1	3	4	4	4	ありません	3	4	3	5	2	3	2	知り合いがいなかったら1人で行くのは不安	6	1	1
186	66	1	4	1	2	3	3	3	3	2	2	3	3	3	3	4	3	3	3	3	3	3	3	3	3							4	4	4	4	特になし	3	3	3	3	3	3	3	特になし	5	1	1
187	48	1	2	7	4	4	3	3	3	2	2	3	3	3	3	3	3	3	3	3	3	3	3	3	2							5	5	5	5	ない	3	4	4	4	4	4	4	ない	6	2
188	40	1	4	4	120	1	1	1	1	2	2	3	3	3	3	2	2	2	2	2	2	3	2	3	4							4	4	4	4	特になし	3	3	3	3	3	3	3	特になし	6	1	1
189	36	2	4	2	120	1	1	1	1	3	2	4	4	4	4	3	3	2	3	3	3	3	4	4	4				0	1	1	5	5	5	5	特になし	3	3	3	5	3	3	3	分からない	6	1	1
190	45	1	5	7	60	1	1	1	1	3	2	4	4	4	4	4	4	4	4	4	4	4	4	4	4							4	4	5	5	特にない	3	4	4	4	4	4	4	興味がない	5	1	1
191	51	1	1	13	30	1	1	1	1	2	2	2	2	2	2	2	2	2	2	2	2	2	4	3	4							5	3	2	3	特になし	2	2	2	4	2	2	2	利権	7	1	1
192	32	1	2	1	30	2	1	1	3	1	2	4	5	4	4	4	3	3	3	5	3	5	5	5	1							6	5	5	7	為になる事指示したいと思う。	5	5	3	5	5	4	4	特に無し	2	1	1
193	75	2	3	3	60	3	2	2	2	2	2	3	3	3	3	4	4	3	4	4	3	4	4	4	3	0	1	1				4	5	5	5	特にない	3	4	3	4	3	3	3	私の場合は年齢、体力的に無理がある	6	2
194	41	2	1	2	120	1	1	1	1	2	2	3	3	3	3	3	3	3	3	4	3	4	4	4	4							4	4	5	5	自然に近い形で供給するのは影響も少なそうなのでいいと思いました	4	4	4	4	4	3	3	まず知ることが大切だと思うので様々な形で周知したらいいと思います	3	1	1
195	44	2	4	2	60	3	2	2	1	3	2	4	4	4	4	4	4	4	4	4	4	4	4	4	3							4	4	4	4	いかなごがとれない事からいろいろ変化してるんだろうなと思っています。瀬戸内海だけでなく地球規模で考えて栄養補給などするべきかと思います。	3	4	4	4	4	4	4	情報があまり来ないことです。地域ニュースも見てますが、あまりとりあげていないように思います。	5	1	1
196	54	1	4	11	30	2	1	1	1	2	2	3	3	3	3	3	3	3	3	3	3	3	3	3	4							4	4	4	4	特にない	3	3	3	3	3	3	3	特にない	5	2
197	45	2	4	3	30	3	3	2	3	1	3	5	5	5	5	5	5	5	5	5	5	5	5	5	4							3	3	6	6	森にもつながるよいプロジェクトならなお嬉しい。こういうことをしているとは全く知らなかった。	5	5	5	5	5	5	5	情報がこない。気軽さがない。意識改革がない。	2	1	1
198	60	1	2	1	20	1	3	2	3	2	2	4	4	4	4	4	4	2	2	4	4	5	4	4	2	0	1	1				3	3	3	5	本当に資源を守るためならやるべきだと思いますが、一般の人にはその判断ができにくいと思います。	4	4	4	5	3	4	4	海洋汚染に繋がるゴミ処理。	4	2
199	56	2	2	2	120	1	1	1	2	2	2	4	4	4	4	4	3	1	4	4	3	5	5	5	3							5	6	5	5	よくわからない	3	4	3	5	3	3	3	行動力がない	4	2
200	65	1	4	11	5	5	2	4	5	2	2	4	4	4	4	4	4	3	4	4	4	4	4	4	2							6	6	5	5	頑張ってください	4	4	4	4	4	4	4	特になし	4	1	1
201	38	2	4	4	120	1	1	1	1	2	2	2	2	2	2	3	3	2	2	2	2	3	4	4	3				0	1	1	4	4	4	4	特にない	3	4	3	4	3	4	3	分からない	6	1	1
202	66	2	4	1	30	4	4	4	3	1	2	5	5	5	5	5	5	4	4	4	4	5	5	5	1				0	1	1	4	4	6	6	3,4は見聞きしたことがあります。水質の安全性などはよくわかりませんが、瀬戸内の魚介類はブランドでもあり地産地消の観点からもよく食しているので、将来的にも良い対策をとっていただきたいと願います。	4	4	5	5	4	4	4	わかりません	6	2
203	31	2	4	1	10	4	2	1	1	3	2	4	3	4	4	4	5	2	2	5	2	5	5	5	4				0	1	1	5	6	3	5	どれも現実的なものなのか、他で行われた事例があるものなのか全くわからない。	4	4	5	5	3	3	3	知識がないこと。自分の住んでる地域の近くの海がどのような状態なのか知らない。	6	1	1
204	57	2	2	5	120	1	1	1	1	2	2	4	3	4	4	5	3	3	3	3	3	4	4	4	1							4	4	4	4	わからない	4	4	4	4	4	4	3	わからない	6	2
205	27	1	5	12	30	1	1	1	1	2	2	4	4	4	4	3	4	2	4	4	2	4	4	4	4				0	1	1	4	4	4	4	思いついたことはない。	4	5	5	5	4	4	4	気が進まない。	5	1	1
206	37	1	5	3	60	1	2	2	2	1	1	1	2	3	3	2	2	1	1	2	3	3	3	3	3							4	4	5	3	特になし	3	3	4	3	4	3	3	意識づけをするべき	5	1	1
207	48	1	5	2	30	1	1	1	3	3	2	3	3	3	3	3	3	2	3	3	1	3	4	4	4				0	1	1	3	4	5	4	ない	3	3	2	2	3	3	3	ない	5	1	1
208	51	1	4	1	20	2	4	2	3	3	2	4	4	4	4	4	4	3	4	4	3	4	5	4	3				0	1	1	3	4	5	5	特になし	4	4	4	5	4	4	5	時間がない	4	1	1
209	35	2	4	11	60	3	4	4	1	2	3	3	3	3	3	2	2	3	2	2	2	2	2	2	4							3	3	3	3	なし	3	3	3	2	2	2	2	なし	5	1	1
210	45	2	2	2	60	1	1	1	1	2	2	3	3	3	3	3	4	1	1	3	1	4	4	4	3							4	4	4	4	特になし	3	3	3	3	3	3	3	わからない	5	1	1
211	44	2	2	3	120	1	1	1	1	3	2	3	3	3	3	3	3	3	3	3	3	3	3	3	3							4	4	4	4	ない	4	3	3	3	3	3	3	ない	6	1	1
212	60	2	4	10	15	2	3	3	2	1	2	4	4	4	4	4	4	4	4	4	4	4	4	4	2	0	1	1				1	5	5	7	特にない	4	4	5	5	5	5	5	わからない	3	1	1
213	39	1	5	7	120	5	1	1	2	2	2	3	4	4	4	4	4	3	4	4	4	4	4	4	3							4	4	5	6	できるだけ自然の力を活用したほうが良い	4	4	4	4	3	3	4	瀬戸内海について考える機会が少ない	5	1	1
214	50	2	3	1	60	1	1	2	1	2	2	3	3	2	3	3	3	1	2	4	3	3	3	2	3							4	4	3	4	大変そう	3	3	3	2	1	4	3	ゴミの環境破壊	5	1	1
215	37	1	2	7	120	1	1	1	1	2	3	3	3	3	3	3	3	3	3	3	3	3	3	3	5							4	4	4	4	特に無し	3	3	3	3	3	3	3	分からない	5	1	1
216	46	2	4	1	10	2	1	1	3	2	2	4	4	4	4	4	4	4	4	4	4	4	4	4	3							5	5	5	5	海のために良さそう	3	3	4	4	4	4	4	特になし	4	2
217	39	2	2	1	120	1	1	1	1	2	2	3	3	3	3	3	3	3	3	3	3	3	3	3	4	0	1	1				4	4	4	4	ない	3	3	3	3	3	3	3	知らない	6	2
218	77	2	2	2	30	1	4	4	3	1	2	5	5	4	4	4	4	3	4	4	3	5	5	5	2				0	1	1	2	5	3	6	海に汚染物質は、流すべきではない。	4	5	4	5	4	4	4	金と時間がかかる。	5	2
219	48	2	4	21	8	2	2	2	3	2	2	3	4	4	3	3	3	4	4	4	4	4	4	4	4							3	5	5	5	実際にしている印象がない	3	4	4	3	3	3	2	瀬戸内産の海産物が高い	5	2
220	42	1	4	11	90	1	1	1	2	3	2	4	3	3	4	4	3	4	4	4	4	4	4	4	4							4	4	4	5	なし	4	4	3	4	4	4	3	時間とお金	7	1	1
221	58	2	4	6	120	1	2	2	1	2	2	4	4	4	4	4	4	2	3	5	4	5	5	5	1	0	1	1				4	4	4	5	どれも知らなかったので、周知が必要ではないかと思った	4	5	5	5	3	4	5	住んでいる地域（海が近くにないなど）によってできることが限定されてくるかもしれないと思う。	4	1	1
222	48	1	4	7	120	1	1	1	1	2	2	3	3	3	3	3	3	1	2	3	3	3	5	5	4	0	1	1				4	4	4	4	わからない	3	3	3	3	3	3	3	海がそばにない	6	1	1
223	32	1	4	1	120	1	1	1	1	3	2	2	2	2	2	2	2	2	2	2	2	2	4	4	4							4	4	4	4	ありません	2	2	2	2	2	2	2	わかりません	7	1	1
224	44	1	4	28	10	3	4	4	3	1	2	4	3	4	4	3	4	3	3	4	3	5	4	4	3							4	5	5	7	工場や下水処理場から供給するというが、有害な物質も混入する可能性もあるのでは。	4	5	5	5	4	4	4	たつの市の人は農業もしていることも多く、農作業に時間を取られ、海側に人員を避けるか不透明だと思う。また、長時間労働しないと生活ができない人もおり、ボランティア活動をする余裕もないと思う。	4	1	1
225	52	2	2	26	15	4	1	1	5	3	2	3	4	3	3	4	3	2	4	4	3	4	3	3	4							4	4	4	4	特になし	3	3	4	3	3	3	3	わからない	6	1	1
226	77	1	2	6	30	2	1	1	3	1	2	4	4	4	4	4	4	3	4	4	4	5	4	5	5	0	1	1				1	1	1	7	自然の生態系を利用することが大切と思う	4	5	4	3	4	4	3	もっと海を開放するべきと兵庫県に言いたい。海に親しみを持つことが先ずは大切	5	2
227	26	2	4	11	60	1	1	1	3	2	2	3	3	3	3	3	3	3	4	3	3	3	3	3	4				0	1	1	4	4	4	4	特にありません	3	3	3	3	3	3	3	特にありません	5	1	1
228	48	1	5	11	120	4	2	2	1	2	3	4	4	4	4	4	4	4	4	4	4	4	5	5	3							2	4	3	3	とくにない	3	4	4	4	3	3	3	時間がないこと	5	1	1
229	48	2	3	1	120	1	3	5	3	2	2	5	5	5	5	5	5	5	5	5	5	5	5	5	1	0	1	1				6	6	6	6	海底耕うんはいいと思う。田畑や山を削り過ぎて栄養が海まで届かなくなった。	5	5	5	5	5	5	5	どう関わればいいのか分からないし、寄付やボランティア募集をしてほしい。	2	1	1
230	42	2	2	21	60	1	1	1	1	3	2	2	2	2	2	2	2	2	3	2	2	4	4	3	4							2	4	5	5	関心が無かった	3	4	3	5	3	3	3	ボランティアではやらない人が多いと思う	6	1	1
231	36	2	2	1	20	1	1	1	1	3	3	2	2	2	2	2	2	2	2	2	2	1	4	5	1	0	1	1				4	6	6	7	工場と下水というワードは少し抵抗がある	4	4	4	4	4	4	4	あまり身近に感じられない。家庭内で少しずつ協力できることがあるなら知らせてほしい	6	1	1
232	30	1	3	2	120	2	1	1	3	2	2	3	3	3	3	4	3	3	3	3	3	4	4	4	2	0	1	1				4	4	4	4	特になし	3	3	3	3	3	3	3	特になし	4	2
233	50	2	4	11	60	1	1	1	3	3	2	4	3	3	3	3	3	3	4	3	3	4	4	3	3							4	4	4	3	思い浮かばない	4	4	3	4	3	3	3	特にないです	4	2
234	55	2	3	1	10	3	3	3	3	3	2	5	4	5	5	5	5	4	4	4	5	5	5	5	1	0	1	1				5	6	5	7	4がいいと思います	5	5	4	5	4	4	4	機会がない	4	1	1
235	66	1	5	10	30	1	3	3	3	1	2	5	5	5	5	5	5	5	5	5	5	5	4	4	2	0	1	1				6	6	6	6	積極的に対策すべき	4	5	5	5	5	5	5	時間と体力	3	1	1
236	34	1	4	6	120	2	2	2	1	3	2	5	4	4	5	5	5	2	5	5	4	5	4	4	4				0	1	1	6	6	6	6	専門知識がないため全く正しいとは断言はできないが、公に行われている対応ということなのである程度の信頼を置いて回答を行いました	2	5	4	5	1	1	1	時間とお金	6	1	1
237	63	2	3	1	120	1	2	1	1	2	2	4	3	3	3	4	3	3	3	3	3	4	4	4	2	0	1	1				5	5	5	5	お金がかかることなので軽々しく言えない	4	3	3	3	3	3	3	何をしていいかわからない	5	1	1
238	29	2	4	8	90	1	1	1	1	3	2	4	3	3	4	4	4	3	4	5	4	5	5	5	2							4	5	4	5	特になし	2	5	2	5	5	5	5	特になし	4	1	1
239	77	2	2	1	30	1	2	2	3	1	2	4	4	4	4	4	4	4	4	4	4	4	4	4	3							5	5	5	5	特になし	4	4	4	4	4	4	4	特になし	4	1	1
240	57	1	1	3	120	1	1	1	1	2	2	3	3	3	3	3	3	1	2	2	2	3	3	3	5							4	4	4	4	関心がない	3	3	3	4	3	3	3	理由は特になし	7	1	1
241	26	2	2	10	60	1	1	1	1	2	2	3	3	3	3	3	3	3	3	3	3	3	3	3	4							4	4	4	4	なし	3	3	3	3	3	3	3	なし	5	2
242	24	2	3	11	120	2	1	1	1	2	2	3	4	3	3	4	4	4	4	5	4	4	4	4	3							4	4	4	4	どう言う取り組みなのか深く知らないからよくわかっていない	2	4	3	4	4	4	4	ポイ捨てなどのゴミの問題	4	2
243	25	1	3	1	120	1	1	3	2	2	2	4	4	4	4	4	5	4	4	4	4	5	4	5	1	0	1	1				6	6	7	6	より大々的かつ肯定的にメディアに報じさせるべき案件だと思った	5	4	5	5	5	5	5	もっと手軽に参加できるようなプログラムやイベントが増えてほしい	1	1	1
244	64	1	3	15	60	2	2	2	2	3	3	5	5	4	4	5	5	5	5	5	4	5	4	4	2	0	1	1				7	7	7	7	海を守る?海に流れ着くまでの自然の摂理を守る?海から享受した自然を人々が承る	4	5	5	5	5	5	5	直接的なこうどを自らは何も出来ない	4	1	1
245	73	2	2	1	30	1	3	3	2	2	2	4	4	4	4	4	4	4	4	4	4	5	4	5	3							4	3	5	5	詳しいことはわからない。	4	4	4	5	3	4	3	いかなごのくぎ煮の時期になると、最近はあまりにも値段が高くて、家で作ることはできないです。下水道の処理がきれいに出来て川の水がきれいになりすぎて海に魚が棲めないとは 困ったことです。	5	1	1
246	60	1	2	2	20	5	2	4	4	3	2	4	4	4	4	5	5	4	4	5	5	5	4	5	3				0	1	1	4	4	5	6	特になし	4	4	3	5	4	4	3	広報や情報が不足	3	1	1
247	37	2	2	1	120	1	1	1	1	2	2	4	4	4	4	4	4	3	4	4	4	4	4	4	1	0	1	1				3	6	5	6	なし	4	4	3	4	4	4	4	なし	5	2
248	33	2	4	1	120	2	1	3	3	2	3	3	3	3	3	3	3	3	3	3	3	3	3	3	6							3	5	4	4	身近ではない	3	3	3	3	3	4	3	なし	7	2
249	54	2	2	21	120	1	1	1	1	2	2	3	3	3	3	3	3	3	3	3	3	3	3	2	2							4	4	4	4	わからない	3	3	3	3	3	3	3	わからない	5	1	1
250	65	1	2	10	5	4	4	4	4	2	2	4	3	3	4	4	4	3	4	4	3	4	4	4	1	0	1	1				5	5	6	5	特にありません	4	4	4	4	4	4	4	他人事にしている	4	1	1
251	28	1	4	3	0	7	4	2	3	3	3	2	3	3	2	2	2	3	3	2	3	2	3	3	6							6	5	3	4	なし	3	2	2	3	3	3	3	なし	7	2
252	64	1	3	1	60	2	3	4	1	2	2	4	4	5	4	4	4	4	4	5	4	5	4	5	3				0	1	1	4	5	6	6	何しても時間がかかると思います	3	3	3	5	3	3	3	時間がかかる（何十年）	6	1	1
253	34	1	4	1	120	4	3	3	1	3	2	3	3	3	3	3	2	3	3	3	3	3	3	3	2	0	1	1				5	5	4	4	特になし	3	3	3	4	3	3	3	特になし	4	1	1
254	40	1	4	1	30	1	1	1	1	3	2	5	4	5	4	4	4	4	4	4	4	4	4	4	4	0	1	1				4	4	4	4	なし	3	3	3	3	3	3	3	なし	4	2
255	49	2	4	29	30	2	1	2	2	2	2	3	2	3	3	4	4	4	4	4	4	5	4	4	3							3	5	5	5	できることから活動していくことが大事だと思った	5	4	4	5	4	4	4	時間などの制約がある	4	1	1
256	56	1	4	28	20	1	1	1	3	1	2	4	3	3	3	5	4	3	4	4	4	4	5	4	3	0	1	1				7	7	7	7	なし	5	5	5	5	4	4	5	なし	3	1	1
257	34	2	5	1	90	1	4	4	3	2	1	4	4	4	4	4	4	4	4	4	4	4	4	4	1							4	5	5	5	人の手で壊しつつあるものは人の手で修復すべき	4	4	4	4	3	3	3	どういう取り組みがあるかわからない	4	2
258	70	1	4	1	30	2	1	1	3	2	2	4	3	3	2	4	4	4	3	4	4	5	5	5	4	0	1	1				5	5	6	6	大変、勉強になりますね。	4	5	4	5	3	4	4	障害はありません。	3	1	1
259	68	1	4	1	15	1	4	4	2	3	2	4	3	4	4	3	3	2	4	4	3	4	4	4	2				0	1	1	4	4	5	6	特になし	4	4	4	5	4	4	4	持病の腰痛	4	2
260	42	2	4	1	60	1	1	1	1	3	2	4	4	4	4	4	4	4	4	4	4	4	4	4	3	0	1	1				5	5	5	5	特になし	4	4	4	4	4	4	4	思い付かない	4	2
261	29	1	2	28	15	1	1	1	1	3	2	3	3	3	3	3	3	3	3	3	3	3	3	3	1							4	4	4	4	ない	3	3	3	3	3	3	3	ない	7	1	1
262	38	2	4	7	120	2	1	1	2	2	2	4	5	5	5	4	4	4	4	5	5	5	4	4	3							4	4	4	4	メリデメがわからないので評価できない	5	5	5	5	5	5	5	情報不足	3	2
263	59	2	4	1	30	4	1	1	3	1	1	4	4	5	4	4	5	3	4	4	3	4	4	4	3				0	1	1	1	2	2	3	特になし	4	4	4	5	3	4	3	特になし	4	1	1
264	42	2	4	10	120	1	3	2	1	3	2	4	4	4	4	4	5	3	5	5	4	5	5	5	1				0	1	1	6	6	6	5	わかりません。	5	4	4	5	5	5	4	情報が少ないので、もっと一般市民に発信してほしいです。	4	1	1
265	42	2	4	8	60	1	1	1	1	3	3	3	3	3	3	3	3	3	3	3	3	3	3	3	4	0	1	1				4	4	4	4	なし	3	3	3	3	3	3	3	なし	4	2
266	34	1	3	1	15	3	1	1	2	2	2	3	3	3	3	3	3	2	3	3	2	3	4	3	4							4	4	4	4	特にありません	3	3	3	4	3	3	3	思いつきません	6	2
267	58	1	4	1	60	1	1	1	1	3	2	3	3	3	3	3	5	1	4	5	4	5	4	4	4							4	4	4	4	特になし	1	3	1	4	1	1	1	特になし	7	2
268	42	1	4	1	15	4	4	3	4	1	2	4	4	4	4	4	5	4	4	5	4	4	4	4	3							5	5	5	6	重要なことだと思う	4	4	3	4	4	4	4	自由な時間の確保	4	2
269	35	1	4	1	30	3	3	4	3	3	2	4	4	4	4	4	4	4	4	4	4	5	4	4	1				0	1	1	6	4	7	7	貧乏兵庫県なので経費的にも継続可能な施策が必要です	5	4	4	4	4	4	4	特にない	2	1	1
270	27	1	2	16	60	1	1	1	1	2	2	3	3	3	3	3	3	3	3	3	3	3	3	3	4							4	4	4	4	特にない	3	3	3	3	3	3	3	分からない	6	1	1
271	56	1	4	1	40	3	3	2	3	2	2	5	4	4	5	5	5	3	4	4	3	5	4	4	2							6	5	5	4	専門家が「それは正しい」と認めた方法であれば、行えばいいと思う。	4	4	3	5	4	4	3	何が正しいのか？ 何をするのが最善か？ そんな知識の共有が、まだまだできていないのかもしれない。	4	1	1
272	36	2	4	21	30	3	4	5	1	3	2	4	3	4	4	4	4	4	5	5	4	5	5	4	1							5	5	7	4	科学的根拠があるなら支持	4	4	5	5	3	4	3	海まで遠い	6	1	1
273	49	1	4	11	20	1	2	2	2	2	2	4	4	4	4	4	5	2	5	3	3	4	4	5	2	0	1	1				4	4	6	6	これだけでは判断しにくいです。	4	4	4	5	4	4	4	結局のところ、物価高騰、低賃金・長時間労働など、日々の生活に追われて、自然を省みる心や時間の余裕がないことが最大の原因だと思います。	4	2
274	58	2	4	6	40	1	3	1	1	2	2	4	3	3	3	4	4	3	3	3	3	4	4	4	4				0	1	1	5	5	4	5	なし	2	4	4	5	4	5	5	無理解	4	1	1
275	40	1	4	6	40	2	3	3	3	1	2	4	3	4	4	4	4	3	4	5	5	5	5	5	3							4	4	3	6	もう少し詳細が必要	4	5	4	5	4	4	4	日常での情報が不足している	4	1	1
276	46	2	4	27	60	2	2	2	2	3	2	5	5	5	5	5	5	4	5	5	4	5	5	5	4	0	1	1				3	3	6	6	工場や下水はうみを汚す印象なので、詳しい説明が欲しい。	4	5	4	5	4	4	4	山に住んでいるので海の情報が来ない。	6	2
277	60	1	4	4	30	2	4	3	5	2	2	2	2	2	2	2	2	3	3	2	2	2	4	4	3	0	1	1				4	2	3	3	どのくらい予算がかかるか	4	4	4	2	4	4	4	何をしていいかわからない	3	1	1
278	32	2	2	1	30	5	1	1	1	3	2	3	3	5	5	5	5	5	5	5	5	5	5	5	4							5	6	5	5	良いと思う	1	3	5	5	3	5	5	なし	6	2
279	61	2	2	5	120	1	1	1	1	2	2	4	4	4	4	3	4	2	4	5	3	5	5	5	3				0	1	1	4	4	5	5	すごくお金がかかるのでは?	3	4	4	5	3	3	3	働いているので休みの日は体を休めたい	6	1	1
280	40	2	4	11	60	1	1	1	1	3	2	3	3	2	2	3	3	4	4	5	5	5	3	4	1							5	5	6	6	知らない事が多いのでゴミ拾いや、魚をしっかり食べることから始めたい	3	4	5	5	5	4	4	情報が入ってきてない	4	1	1
281	35	2	4	1	50	3	3	1	3	3	2	4	4	4	4	4	4	3	4	4	4	5	4	4	3							5	4	4	4	なし	4	4	4	5	4	4	5	なし	4	1	1
282	48	2	2	11	15	2	3	3	3	2	2	2	4	4	4	4	4	1	4	4	4	5	5	5	2							5	5	7	6	人間が手を加える事でまた生態系が壊れないかが気になる	4	5	4	5	4	4	4	色々な活動の情報が入ってこない	4	2
283	39	2	3	1	40	1	1	1	1	2	2	3	3	3	3	3	3	3	3	3	3	3	5	4	4							4	4	4	4	わからない	2	3	2	4	3	3	3	兵庫県の山の方に住んでいるので正直海に関しての関心がほぼ皆無なのでもっと身近な問題であることを説明してほしい	5	1	1
284	47	2	2	3	120	1	1	1	1	2	2	2	2	2	2	2	2	2	2	2	2	2	3	3	4				0	1	1	4	4	4	4	なし	2	3	3	3	1	1	1	関心	7	2
285	49	1	4	6	60	1	1	1	1	2	2	4	4	4	4	4	4	2	4	4	4	4	4	4	3							4	4	4	4	なるべく触らない方が良いのでは	4	4	3	4	3	3	3	時間が無い	5	1	1
286	38	2	4	11	90	1	1	1	2	2	2	5	5	5	5	4	5	3	5	5	5	5	5	5	4							5	6	7	7	どれがどの程度有効で、コストや手間などそれぞれどの程度かかるのか、それらを行うことで逆にどこかの生態系に負荷がかかったりするのかは気になった。	4	4	4	5	4	4	4	特になし	4	2
287	52	1	4	25	5	5	2	2	3	3	2	3	3	3	3	4	4	4	4	4	4	4	4	4	2				0	1	1	4	4	4	4	なし	4	3	3	3	3	3	3	なし	5	2
288	44	1	4	21	30	2	1	1	1	2	2	3	4	3	3	3	4	3	3	3	4	4	3	3	4				0	1	1	4	5	4	5	印象がない	3	4	3	4	3	3	3	接する機会がない	5	2
289	66	2	4	6	120	3	2	2	2	2	2	4	4	4	4	4	4	4	4	4	4	4	5	5	1				0	1	1	5	6	6	6	特にありません	5	5	5	5	5	5	5	自治体、企業、個人の意識が、大切です。	4	2
290	71	2	4	1	30	2	3	3	2	2	2	4	4	4	4	4	4	3	4	4	4	4	4	5	1							4	4	6	6	森林を大切にしてほしい。昔のように山からの栄養豊富な水を海に届け、循環してほしい。	2	5	4	5	4	4	4	地元の魚が食べたいと思ってもなかなか店頭で見かけない。	4	2
291	39	1	4	10	30	1	2	2	3	2	2	4	3	3	3	3	4	3	3	3	3	3	4	3	3							4	4	4	4	特になし	3	3	3	4	3	3	3	あまり周知がされてない	4	2
292	75	1	4	21	15	4	5	2	4	1	2	5	4	4	5	4	5	3	3	4	3	5	5	5	3							4	6	5	6	海が育つような対策が急務。	4	5	4	4	5	5	4	情報不足	3	1	1
293	49	1	4	10	10	1	3	3	5	1	2	5	5	5	5	4	4	4	4	4	4	4	5	5	2				0	1	1	4	5	5	5	参加したい	5	5	5	5	5	5	5	時間	1	2
294	72	2	4	1	120	5	3	2	2	2	2	3	3	3	3	4	4	4	4	4	3	4	4	4	2							5	5	5	5	環境問題に取り組んでいる人々の様子を初めて知った	3	4	4	3	2	2	2	高齢で、体のあちこちが痛い。	6	2
295	44	2	4	1	120	1	1	1	1	3	2	4	4	4	4	4	3	3	4	4	3	5	4	4	3				0	1	1	4	4	4	4	ない	4	4	4	4	4	4	4	ない	4	2
296	31	1	2	1	120	1	2	2	1	2	2	4	3	3	3	3	3	3	3	3	3	4	3	3	4				0	1	1	4	4	5	4	分かりやすく説明してくれると助かる。	4	3	3	4	3	3	3	特にない	6	2
297	39	2	4	1	40	1	1	1	2	3	2	2	2	2	2	2	2	2	2	2	2	2	4	4	4	0	1	1				4	5	5	5	特になし	3	3	3	4	3	3	3	特になし	4	2
298	64	2	4	2	120	1	2	2	1	3	2	5	4	4	4	5	5	3	5	5	4	5	5	5	1				0	1	1	1	5	5	5	いずれの海も少しずつ汚れていっているので、何とか浄化する方法を考えていくべきである	3	5	5	5	3	3	3	ボランティアに少し抵抗がある	5	1	1
299	76	1	4	4	30	4	1	1	4	1	2	4	4	4	4	4	4	4	4	3	3	4	3	4	3				0	1	1	4	5	5	5	持続して行うことが大事	4	4	4	4	3	3	3	情報の不足	5	2
300	65	1	4	3	40	1	2	2	2	2	2	4	4	5	4	4	4	3	4	4	3	3	5	4	2							4	3	5	4	とくにありません。	4	4	4	4	4	4	4	とくにありません。	4	1	1
301	60	1	3	1	100	4	1	2	2	2	2	4	3	4	4	4	3	4	4	4	4	4	4	4	1							6	6	6	6	なし	4	4	4	4	4	4	4	わからない	3	1	1
302	63	2	4	1	120	1	2	2	3	2	2	4	4	4	4	2	2	2	2	2	2	2	4	4	3	0	1	1				3	5	5	5	人的にでも海を守ることが必要	4	4	4	4	4	4	4	何をいつしていいかわからない	4	1	1
303	48	2	2	3	60	2	3	2	2	2	2	4	4	4	4	4	4	4	4	4	4	4	4	4	3				0	1	1	4	4	4	4	どれもいいと思う	4	4	4	4	4	4	4	忙しい	5	2
304	76	2	4	1	120	1	5	3	3	1	2	5	5	5	5	5	5	5	5	5	5	5	5	5	1							7	7	7	7	川上、陸地に生活している人間が充分気を付けなければならない事柄です	5	5	5	5	5	5	5	県民ひとりひとりの意識不足	1	1	1
305	36	1	2	13	20	2	1	1	2	2	1	1	2	2	3	1	2	2	1	2	1	2	1	2	2							1	3	5	3	特になし	2	1	3	2	4	3	1	なし	4	1	1
306	56	2	4	7	40	2	1	1	2	3	2	4	4	4	5	4	4	4	4	4	5	5	5	5	1				0	1	1	6	6	6	6	対策が身をむすんでほしい	5	5	5	5	5	5	5	海を汚さない	4	1	1
307	52	1	2	1	10	7	2	2	5	1	2	3	3	3	3	3	3	3	2	3	3	3	3	3	2							3	4	3	5	特に無し	4	3	3	3	2	3	3	夏のゴミの多さ！	3	1	1
308	61	2	4	1	90	2	2	1	3	2	2	4	4	4	4	4	4	3	4	4	3	4	4	4	2				0	1	1	4	4	4	4	よくわからない	4	4	4	5	4	4	4	具体的な活動方法がわからない	4	2
309	39	1	4	3	15	1	3	2	1	2	2	3	4	3	4	3	5	4	3	4	4	5	5	5	4							5	5	6	4	きれいになりすぎてもダメというのは塩梅が難しい	4	4	3	5	3	3	4	近くの海にあまり立ち入りにくいイメージがある	5	1	1
310	59	2	4	1	30	2	1	1	1	3	2	3	3	3	3	3	3	3	3	3	3	4	4	4	3				0	1	1	4	4	4	4	特にありません	4	4	4	4	4	4	3	特にありません	5	1	1
311	26	2	2	21	60	1	1	1	1	2	2	5	5	4	4	4	4	4	4	4	4	4	5	5	3	0	1	1				5	5	5	5	魚を捕るためには大切なこと	4	4	4	4	4	4	4	交通手段	3	1	1
312	77	1	2	10	10	4	3	2	3	2	2	4	5	4	4	4	4	3	4	4	4	4	4	4	3							5	5	6	6	池の清掃をして栄養分を海に投機したい。	4	5	4	4	4	4	4	時間帯。	2	1	1
313	32	1	4	1	60	2	1	1	1	2	2	4	3	3	4	3	3	3	4	4	3	4	4	4	3				0	1	1	4	3	4	4	栄養供給の方法を模索している段階だと思うのでその中でどの施策で進めていくのかじっくり吟味していただきたい。	4	4	4	4	3	3	3	とめどない廃棄物の漂流等が障害になっていると考える。	4	1	1
314	30	2	4	14	20	1	1	1	1	2	2	1	1	3	3	2	2	1	1	1	1	4	5	4	3							2	6	6	4	実行しにくそう	2	4	4	5	4	4	4	わからないです	5	1	1
315	59	1	4	5	45	3	3	4	3	1	2	5	5	5	5	5	5	3	5	5	4	5	5	5	1	0	1	1				2	6	7	7	3番は聞いた	5	5	5	5	4	5	4	機会	4	1	1
316	33	1	2	21	0	4	4	4	3	2	2	3	3	4	3	3	3	3	3	3	4	3	3	3	6							6	6	4	4	なし	4	3	3	4	3	4	3	なし	7	2
317	48	1	2	11	40	2	1	1	1	3	2	4	4	4	4	3	3	2	3	3	2	5	3	1	2							4	4	4	4	必要なことならやってほしい	3	3	3	5	3	3	3	経済的な余裕がない	6	1	1
318	47	1	2	21	5	5	1	1	2	2	2	3	3	3	3	3	3	3	3	3	3	3	4	4	3							4	4	4	4	特になし	4	4	4	4	4	4	4	特にない	4	1	1
319	42	1	2	16	30	1	1	1	1	2	2	3	3	3	3	3	3	3	3	3	3	3	3	3	3							4	4	4	3	なし	4	3	3	4	3	4	3	時間	6	1	1
320	23	2	4	1	80	3	1	2	3	2	2	2	4	4	3	4	4	3	4	4	4	4	4	4	3				0	1	1	4	4	6	6	なし	4	4	4	4	4	3	3	なし	5	2
321	66	1	4	2	60	1	2	1	2	3	2	4	3	4	4	4	4	4	4	5	4	5	5	5	2							5	5	4	5	特にありません	5	5	3	5	5	4	4	特にありません	5	1	1
322	22	2	4	1	40	2	1	3	3	3	2	5	3	3	4	5	5	4	4	5	5	5	2	4	2				0	1	1	4	5	5	3	特になし	4	4	4	5	4	4	4	瀬戸内海の現状が、そもそも市民にあまり知られていない。まずは瀬戸内海がどうなっていて、自分たちが何をすべきか、啓発活動を行うべきだと思う。	5	1	1
323	28	2	2	10	60	2	4	3	1	3	3	3	3	3	3	3	3	3	3	3	3	3	3	3	4							4	4	4	4	ない	3	3	3	3	3	3	3	ない	5	1	1
324	26	1	4	12	5	3	4	4	4	2	2	4	4	5	5	4	4	4	5	4	4	5	4	4	2				0	1	1	5	4	4	7	あくまでも自然でも起こり得る方法で海の富栄養化を進めるのであれば良い活動だと思う	4	4	4	5	4	4	4	どこで活動しているか分からない	3	1	1
325	50	1	4	3	30	1	1	1	2	3	2	3	3	3	3	4	4	2	4	4	4	4	4	5	4				0	1	1	6	6	6	6	なし	3	4	3	5	3	3	3	特になし	4	2
326	65	2	4	1	40	3	3	3	3	2	2	4	4	4	4	4	4	4	4	4	4	4	4	4	2							2	5	4	5	なし	4	4	4	4	4	4	4	なし	4	1	1
327	38	1	4	3	10	4	1	1	5	2	2	4	4	4	4	4	4	4	4	4	4	4	5	5	1							4	5	5	7	出来ることをやっていかないといけないと改めて感じた	4	4	4	4	4	4	4	時間とお金	4	2
328	51	1	4	2	15	4	2	4	3	2	2	5	5	5	5	5	5	5	5	5	5	5	5	5	2				0	1	1	7	7	7	7	特になし	5	5	5	5	5	5	5	特になし	1	2
329	49	1	4	1	30	1	1	1	2	2	2	3	3	3	3	3	3	3	3	3	3	3	3	3	4				0	1	1	4	4	4	4	なし	3	3	3	3	3	3	3	なし	7	1	1
330	49	2	4	2	120	2	1	1	1	2	2	3	3	3	3	3	3	3	3	3	3	3	3	4	4				0	1	1	2	3	5	5	特になし	4	4	4	4	4	4	4	特になし	4	1	1
331	25	2	4	2	90	1	1	1	1	2	2	4	4	4	4	3	3	3	3	4	4	4	4	4	2	0	1	1				4	5	5	5	なるべく自然にそった形であれば行うのはいいと思う	3	4	4	4	4	4	4	そのような情報を見聞きする機会が少ない	4	2
332	32	2	3	18	120	1	1	1	2	2	2	3	4	4	4	3	3	3	3	4	3	4	4	4	3				0	1	1	4	5	2	5	色々あるんだなぁ	4	4	4	4	4	4	4	海が近くない	2	2
333	29	2	5	1	60	3	2	2	5	1	3	3	2	4	3	3	2	3	3	3	3	4	1	2	5							3	2	4	3	なし	3	2	3	2	2	1	1	なし	4	1	1
334	70	1	4	3	20	4	1	1	4	3	2	3	3	3	3	4	4	2	3	3	3	4	4	4	3				0	1	1	6	6	5	4	特に無い	4	4	4	4	3	3	2	特に無い	5	1	1
335	71	2	4	10	10	4	2	2	5	3	2	4	4	4	4	4	4	3	3	4	3	5	4	4	1				0	1	1	6	6	6	6	特に無い	3	4	4	4	4	4	4	化学洗剤	6	2
336	52	1	4	4	120	3	1	1	2	3	3	3	3	3	3	4	4	4	4	4	4	4	4	4	3							4	4	4	4	はいございます	4	4	4	4	4	4	4	わからない	4	2
337	35	2	3	10	0	2	1	1	2	2	2	3	3	3	3	3	3	3	3	3	3	3	3	3	4				0	1	1	4	4	4	4	なし	4	3	3	3	3	3	3	なし	4	1	1
338	48	1	4	10	5	1	3	3	4	2	2	2	3	3	3	3	4	3	4	4	3	4	4	4	1				0	1	1	4	5	6	6	人が汚した海なら人が元に戻すべき	4	4	4	4	4	4	4	特にない	4	1	1
339	29	2	4	2	60	1	1	1	1	2	2	2	2	3	2	2	2	2	2	2	2	2	3	2	4							4	4	4	4	分からない	3	2	3	3	3	3	3	なし	6	2
340	42	2	2	1	60	1	1	1	1	2	2	4	5	4	4	4	4	4	4	4	4	4	4	4	2	0	1	1				4	4	4	4	特に無い	4	4	4	4	4	4	4	時間が無い	6	1	1
341	51	2	4	1	120	4	4	3	2	3	2	3	3	3	3	3	3	3	3	3	3	3	3	3	1							4	4	4	4	なし	4	3	3	3	3	3	3	なし	4	2
342	28	2	4	1	120	7	1	4	1	2	2	4	4	4	4	5	4	5	5	5	5	5	4	4	1							6	6	6	6	海汚れへんか？	5	5	5	5	5	5	5	なし	7	2
343	51	1	4	11	30	3	2	2	2	2	2	4	2	3	3	4	3	2	2	4	4	4	4	4	3	0	1	1				5	5	5	5	ない	3	4	4	4	4	4	4	わからない	6	2
344	42	1	4	1	30	5	2	3	4	1	2	4	3	4	4	4	4	4	4	4	4	4	4	4	1							5	3	5	5	特になし	4	4	3	4	4	4	4	方法がよく分からない	4	1	1
345	73	2	2	14	60	1	2	1	1	3	2	4	4	4	4	4	4	4	4	4	4	4	4	4	3				0	1	1	5	5	5	5	みんなの協力が大切	4	4	4	4	4	4	4	海に行くには遠く余裕がない	6	2
346	48	1	4	10	20	2	3	3	1	2	2	4	4	4	4	4	4	4	4	4	4	4	5	5	2				0	1	1	7	7	7	7	初めて知ったので、もっと広報した方がいい	4	5	5	5	5	5	5	情報が少ない。でも利権まみれの県会議員では無理かな？	4	1	1
347	29	2	4	1	120	1	1	1	1	2	2	4	4	4	4	4	4	4	4	4	4	4	4	4	5							5	5	5	5	ない	4	4	4	4	4	4	4	ない	5	1	1
348	46	1	4	6	120	1	3	4	2	1	3	4	3	1	2	3	3	4	4	4	4	3	3	3	2							4	4	4	4	特にない	3	3	4	3	3	3	4	特にない	6	1	1
349	40	1	2	7	60	1	1	1	1	2	2	3	3	3	3	3	3	3	3	3	3	3	3	3	3							4	4	4	4	なにもない	3	3	3	3	3	3	3	ない	6	1	1
350	27	2	3	1	120	1	1	1	1	2	2	3	3	3	3	3	3	3	3	3	3	3	3	3	5	0	1	1				4	4	4	4	なし	5	4	4	3	4	4	3	遠い	5	1	1
351	67	1	4	19	45	3	3	4	3	2	2	4	2	3	3	4	4	3	4	5	3	5	4	4	1				0	1	1	6	4	6	7	特になし	4	5	4	4	3	4	3	海岸線が少なくなっている	5	2
352	61	2	2	1	60	1	2	2	1	2	2	4	4	4	4	4	4	3	4	4	3	4	4	4	1							5	5	5	5	色々な方法があるのだなと思いました。	2	4	4	4	4	4	4	情報発信	4	1	1
353	47	1	4	1	20	4	3	3	3	2	2	5	5	5	5	5	5	4	5	5	5	5	5	5	2							4	5	5	5	もっとできることはないのか	4	5	5	5	4	4	4	正確な情報がない	4	2
354	41	2	4	3	120	1	3	3	3	2	3	4	4	4	4	4	4	4	4	4	4	4	5	5	1							4	4	4	4	わからない	4	4	4	4	4	4	4	知見の低さ	4	1	1
355	33	1	4	21	60	2	2	2	2	1	2	4	4	4	4	5	4	4	4	4	4	4	4	4	2				0	1	1	2	4	2	3	特に無い	2	5	3	3	4	4	4	みんな自分のことで精一杯	6	1	1
356	35	2	2	11	30	3	2	2	4	3	3	4	4	4	4	4	4	4	4	4	4	4	4	4	3	0	1	1				4	4	4	4	特にない	3	4	4	4	4	4	4	なし	4	1	1
357	28	2	2	28	60	1	1	1	1	3	2	3	3	3	3	3	3	3	3	3	3	3	3	3	2	0	1	1				4	4	4	4	なし	4	3	3	3	3	3	3	なし	4	2
358	50	1	2	5	60	1	1	1	1	3	2	4	3	3	3	4	3	1	4	4	3	5	5	4	3				0	1	1	3	3	3	3	特になし	3	5	3	4	3	3	3	特になし	6	2
359	44	1	4	21	30	4	1	1	3	1	2	5	4	5	5	5	5	4	5	5	4	5	5	4	1				0	1	1	5	7	6	7	特になし	4	4	5	5	3	5	4	魚介類の地産地消が難しい場合がある。	4	1	1
360	31	1	3	1	5	7	3	2	5	3	2	3	3	3	3	3	3	3	3	3	3	3	3	3	3							4	4	4	4	特にない	3	3	3	3	3	3	3	特になし	4	1	1
361	75	2	4	3	50	1	1	1	1	3	2	4	4	3	4	3	4	4	4	4	4	4	4	4	2	0	1	1				4	4	5	5	栄養豊富な 海水にする大切さ	4	4	3	5	3	3	3	海をきれいに保つため 人間の力が大事	5	2
362	36	2	3	9	120	1	1	1	1	2	2	3	3	3	3	3	3	3	3	3	3	3	3	3	4	0	1	1				4	5	5	4	ニュースにもなってないようなことを聞くな	3	3	3	5	3	3	3	知らない	7	1	1
363	65	2	1	1	40	1	1	2	1	2	2	4	4	4	4	4	4	3	5	5	3	5	5	5	1	0	1	1				6	4	6	7	山があるのに森が無いと思う落葉樹が少ないのではないかと思う落ち葉などをかたずけ過ぎるのも問題なのでは？	4	5	5	5	4	4	3	脚に障害を持っている為海岸には行けない歩けないのでゴミ拾いのボランティアには参加が難しい	4	1	1
364	36	2	3	5	120	1	1	1	1	2	2	4	4	4	4	4	4	4	4	4	4	4	4	4	2	0	1	1				4	5	5	5	特にない	4	4	4	4	4	4	4	人々のゴミ処理意識の低さ	4	1	1
365	47	1	1	21	30	3	2	3	3	1	2	4	4	4	4	4	4	3	3	3	3	4	4	4	3	0	1	1				5	3	5	4	特になし	2	4	3	4	4	4	4	特になし	4	1	1
366	35	1	1	1	30	1	1	1	1	2	2	1	1	1	1	1	1	1	1	1	1	1	1	1	4							4	4	4	4	興味がない	1	1	1	1	1	1	1	特にない	7	1	1
367	65	1	4	3	120	1	1	1	1	3	2	4	3	3	3	3	3	3	3	3	3	5	4	4	3	0	1	1				4	4	5	4	特にない	3	4	4	5	3	3	3	特にない」	4	2
368	55	1	2	7	90	1	1	1	2	2	2	4	3	3	3	4	5	2	3	4	3	5	4	5	3				0	1	1	2	3	6	5	1.の施策は人体への悪影響がありそうで、かなり抵抗がある。	4	4	3	5	4	4	2	海に触れ合う機会の少なさ	4	1	1
369	42	2	4	8	120	1	1	1	2	3	2	3	2	3	3	3	3	3	3	2	3	2	4	4	3							5	5	5	5	知らないことばかりだった	4	4	3	5	3	3	3	知らないことが多いので、情報をもっと流してほしい	6	1	1
370	76	2	4	6	50	1	2	2	1	2	2	3	3	4	4	4	4	2	4	4	3	4	4	5	3	0	1	1				4	5	5	7	海だけの問題ではなく 森林整備などもかかわってくる広範囲な自然の問題	4	5	4	4	4	4	4	以前に森林整備のボランティアをしていたが、高齢になり参加できなくなった。その団体には なかなか若い人の加入が少ない。高齢者が減ってくるので 若い人にも関心をもってもらえるようなアピールの方法をかんがえてほしい	3	1	1
371	49	2	4	1	15	1	3	2	3	2	2	4	4	4	4	4	4	4	4	3	4	4	4	4	2							4	4	5	4	様々な取り組みをしている事に驚いた。	3	4	4	5	4	4	4	時間	4	1	1
372	56	1	4	1	5	4	2	3	3	2	2	4	2	2	4	3	3	3	4	3	2	4	4	3	1				0	1	1	3	2	4	2	なし	2	3	2	2	3	3	3	なし	2	1	1
373	55	1	2	1	15	2	2	1	1	2	2	4	4	4	4	3	4	3	3	3	3	4	4	4	4							4	3	4	4	特にはないかも	3	3	4	4	3	3	3	習性	5	1	1
374	36	1	4	1	120	1	1	1	1	3	2	3	3	3	3	3	3	3	3	3	3	3	4	4	4	0	1	1				5	5	5	5	頑張ってほしい	2	3	3	3	3	3	3	予算・関心・心意気	6	1	1
375	70	1	4	1	30	1	2	1	3	3	2	4	3	3	3	4	4	3	3	3	3	3	4	4	4							4	4	5	5	特になし	4	4	4	5	3	4	4	わからない	5	1	1
376	40	1	3	5	100	1	1	1	1	3	2	3	3	3	3	3	3	3	3	3	3	3	3	3	4							4	4	4	4	特になし	3	3	3	3	3	3	3	特になし	5	2
377	41	2	2	11	120	1	1	1	1	2	2	2	2	2	2	2	3	2	3	2	2	2	3	3	4				0	1	1	6	5	5	5	特になし	3	3	3	3	3	3	3	特になし	5	1	1
378	54	1	4	1	40	1	3	1	3	1	2	4	4	4	4	4	4	4	5	4	4	4	4	4	3							6	6	6	5	海の環境維持は大事	4	4	4	4	4	4	4	情報が少ないと思う	3	1	1
379	53	2	4	3	15	2	1	3	3	1	2	5	4	4	5	5	5	3	5	4	5	5	4	4	2	0	1	1				6	7	6	6	特になし	4	5	5	4	4	4	4	時間がない	2	1	1
380	43	2	5	21	60	2	3	3	1	1	2	4	4	4	4	4	4	3	4	4	4	4	4	4	3				0	1	1	5	5	5	5	環境について考える機会になる	2	4	4	4	4	4	3	時間がない	4	2
381	36	1	4	21	30	1	2	3	2	1	2	3	4	4	4	3	4	3	3	3	3	2	5	4	2	0	1	1				7	7	7	7	瀬戸内海で穫れる魚をこれからも食べたいので栄養を増やしてほしい	4	5	4	4	4	5	5	何をすればいいのか分からない	2	1	1
382	39	2	4	1	120	1	1	1	2	3	2	4	4	4	4	3	4	3	4	3	4	5	4	4	2				0	1	1	5	4	5	5	少しでも環境が良くなればいいと思う	4	5	4	5	4	4	4	特に思いつきません	4	1	1
383	61	2	3	6	120	1	2	1	1	3	2	4	4	4	4	4	4	4	4	4	4	4	4	4	4							4	4	4	4	ない	4	4	4	5	4	4	4	ない	4	2
384	28	1	4	10	120	1	1	2	1	2	2	4	4	3	3	4	3	2	3	3	2	3	3	2	5							3	1	3	3	なし	4	4	3	3	4	4	4	なし	7	2
385	45	2	4	29	10	1	3	3	3	2	2	4	4	4	4	4	4	4	4	4	4	4	4	4	3				0	1	1	1	1	1	5	先進的	4	4	4	4	4	5	4	時間	3	2
386	46	2	4	2	60	1	1	1	1	2	2	3	4	4	4	3	4	2	4	4	3	4	4	4	3				0	1	1	5	5	5	5	特になし	4	4	4	4	4	4	4	費用	6	1	1
387	58	2	2	1	30	2	3	3	3	2	2	3	4	2	2	3	4	3	4	4	3	5	5	5	2							3	3	6	7	一時的な対策ではなく、持続可能でなければ意味がない。	3	4	3	5	3	3	4	海から遠い。イベント性がない。	5	1	1
388	42	1	4	25	40	1	1	1	1	2	3	5	5	5	5	2	2	2	3	3	2	2	2	2	1							4	4	4	4	上記にはどちらともいえないにしたが、どれもやってみたら面白い政策な気もする	1	4	4	4	4	4	5	資金が豊富ではない事	6	1	1
389	55	1	4	1	10	2	4	1	1	2	2	4	4	4	4	4	4	4	5	5	4	5	4	4	2							6	6	6	6	分かりかねます	3	4	2	2	2	2	2	分かりかねます	6	1	1
390	57	1	2	6	60	1	1	2	2	3	2	3	3	3	3	3	3	3	3	3	3	4	4	3	3							5	5	4	5	質問がいまいちピンときません	3	3	3	4	3	3	3	経済活動が停滞すること	5	1	1
391	41	1	4	11	20	2	1	1	1	3	2	4	4	3	4	4	4	2	4	3	3	4	4	3	2							5	5	5	5	どれでもよさそうに見える	3	4	4	4	3	3	3	沿岸の大半が工場で、海になじみがない	6	1	1
392	70	2	4	1	120	3	3	3	2	3	2	4	4	4	4	4	4	4	4	4	4	4	5	5	1				0	1	1	6	6	6	6	未来に向けて豊かな海、生態系保全のために栄養塩類の管理に期待します。	4	5	5	5	4	4	4	特に思いつきません。	4	1	1
393	62	2	2	10	10	1	2	2	2	2	2	4	3	3	3	3	4	3	3	4	3	4	4	4	1				0	1	1	4	5	5	5	豊かな海になって、またいかなごを食べたい。	4	4	4	4	3	3	3	特になし	4	1	1
394	50	2	4	5	120	1	1	1	1	2	2	2	2	2	2	3	3	3	3	3	3	4	4	3	2							4	4	4	4	栄養が戻ってほしいと思う	3	3	4	3	3	3	3	わからない	6	2
395	48	2	5	25	30	4	1	1	3	3	2	4	4	4	4	5	5	3	5	4	5	5	4	4	2							5	5	5	5	すばらしい	4	4	5	5	4	3	4	老害どもの存在	4	2
396	29	2	2	6	120	1	1	1	1	2	2	2	2	2	2	2	2	2	2	2	2	2	2	2	4							4	4	4	4	わからない	3	3	3	3	3	3	3	わからない	6	1	1
397	36	2	4	17	120	1	2	3	3	3	2	2	2	3	3	2	3	3	2	2	1	2	2	3	3							4	5	3	4	なし	3	2	3	3	2	3	3	なし	3	2
398	50	2	3	1	120	1	1	1	1	2	2	3	3	3	3	3	3	3	3	3	3	3	3	3	3							4	4	4	4	特にない	2	3	3	3	3	3	3	特になし	7	1	1
399	27	2	4	3	90	1	3	1	1	2	2	4	4	4	4	3	4	2	3	3	3	5	4	4	4							5	4	4	4	なし。	3	4	4	3	2	2	2	時間とお金。	5	2
400	31	1	2	8	75	1	2	1	1	2	2	3	3	3	4	3	3	3	4	4	3	4	4	4	4							4	4	5	4	この様な施策について知らなかったが、画像をみると結構しっかりと直接的に栄養塩類を供給するんだなと思った。	3	3	4	5	3	3	3	豊かな海づくりに対する施策等の認知度がかなり低いのではないかと思う。	5	2
401	48	1	4	21	40	1	1	1	3	2	2	3	3	3	3	2	2	2	2	2	2	2	5	5	4							1	1	1	1	なし	3	3	3	1	1	1	1	特に無し	7	2
402	55	1	3	14	20	1	2	1	1	2	2	4	4	4	4	3	4	2	4	4	4	4	5	5	2				0	1	1	5	4	4	5	特にない	3	4	3	4	2	2	2	特にない	6	1	1
403	67	2	3	3	30	2	1	1	1	3	2	4	4	4	4	4	4	4	4	4	4	4	4	4	3							4	4	4	4	わからない	3	4	4	5	3	3	3	わからない	4	2
404	45	2	2	14	120	1	1	1	2	2	2	3	3	3	3	3	3	3	3	3	3	3	4	4	4	0	1	1				4	4	4	4	特にありません	3	4	3	4	3	3	3	分からない	4	1	1
405	42	2	2	21	120	1	1	1	1	3	2	3	3	3	3	3	3	3	3	3	3	3	3	3	4	0	1	1				4	4	4	4	特にない	4	3	3	3	3	3	3	どうすればいいか分からない	4	1	1
406	33	2	3	11	2	1	1	1	1	2	2	4	4	4	4	4	4	4	4	4	4	4	5	5	2	0	1	1				4	5	5	5	良いか悪いかは私の判断では出来かねますので、行政の方々が最善と思う方法で行って頂ければ良いと考えます。	4	4	4	4	4	4	4	特にありません。	4	1	1
407	62	2	3	21	120	1	2	2	1	3	2	3	3	3	3	3	3	3	3	4	3	4	4	4	1				0	1	1	4	4	4	4	特になし	3	4	4	5	3	3	4	特になし	4	1	1
408	55	1	4	3	30	2	1	1	2	3	2	4	4	4	4	4	4	4	3	3	3	4	4	5	1				0	1	1	1	5	2	5	特にありません	5	5	4	5	4	4	4	企画を知る機会がない	2	1	1
409	49	2	4	3	120	1	1	1	1	2	2	2	2	2	2	3	2	2	2	2	2	4	5	4	1				0	1	1	6	6	6	6	特になし	4	4	4	5	4	4	3	瀬戸内海まで遠いので簡単に行けない	4	1	1
410	37	1	5	3	10	3	4	3	3	1	2	4	4	4	4	5	4	4	4	5	4	4	5	5	1							4	4	5	5	人工的でないほうがよい	1	4	5	4	4	4	4	どうすればよいかがわからない	4	1	1
411	63	1	2	10	5	1	3	3	4	2	2	3	3	3	3	3	3	3	3	3	3	3	5	5	4							1	1	1	1	海が汚れる	1	5	3	3	3	3	3	海が汚れるの犯罪	6	2
412	35	1	4	1	120	1	1	1	1	2	2	3	3	3	3	3	3	3	3	3	3	3	3	3	4							4	4	4	4	特に思うことはありません	3	3	3	3	3	3	3	特になし	7	2
413	67	2	2	21	10	6	4	4	5	1	2	5	4	4	4	5	4	4	4	4	4	4	4	4	2							5	5	5	5	よくわからない	2	4	4	3	3	4	4	なし	4	1	1
414	44	2	3	10	120	1	1	1	1	3	2	4	4	5	4	4	5	3	4	4	4	4	5	5	2							5	6	6	6	よくわかりません	3	4	3	5	4	5	5	よくわかりません	6	2
415	39	2	4	1	60	2	1	1	2	2	2	5	5	5	5	5	5	3	4	4	4	4	5	4	2							2	3	4	7	出来るだけ自然に近い状態に戻せるものなら戻したい	4	5	4	5	4	4	3	人々の意識、行政の意識	5	2
416	36	1	4	6	120	1	1	1	1	3	2	3	3	3	3	3	3	3	3	3	3	3	3	3	4							4	4	4	4	特にない	3	3	3	3	3	3	3	わからない	4	2
417	32	1	2	1	30	1	1	1	1	3	2	3	3	3	3	3	3	3	3	3	3	3	3	3	6							4	4	4	4	なし	3	3	3	3	3	3	4	なし	7	1	1
418	32	2	4	3	30	4	3	2	2	2	2	2	3	1	4	2	3	2	3	5	3	2	2	3	2							4	2	5	6	親しみがある	2	3	3	1	2	3	3	遠いこと	3	1	1
419	64	1	4	1	20	1	1	1	3	1	2	3	3	3	3	3	3	3	3	3	3	3	3	3	3				0	1	1	4	4	4	4	ない	3	3	3	3	3	3	3	ない	5	2
420	71	2	3	7	60	1	3	2	2	2	2	4	4	4	4	4	4	4	4	4	4	4	4	4	3				0	1	1	4	5	5	5	特になし	3	4	4	4	3	3	3	特になし	6	2
421	48	1	4	17	90	1	1	1	1	2	2	3	3	3	3	3	3	3	3	3	3	3	4	4	3	0	1	1				4	4	5	4	地道な努力が必要である	3	4	3	5	3	4	4	何をしてよいかという知識の欠如	4	1	1
422	34	1	4	11	120	1	1	1	1	2	2	3	3	3	3	3	3	3	3	3	3	3	3	3	3							4	4	4	5	特にない	3	3	3	3	3	3	3	特にない	5	1	1
423	28	2	4	1	20	4	1	1	3	2	2	4	3	4	3	4	4	3	4	4	4	4	4	4	4	0	1	1				4	4	4	4	特になし	2	3	2	4	3	3	3	特になし	6	1	1
424	63	2	2	1	120	4	4	3	1	2	2	1	1	2	1	1	2	1	1	1	1	1	5	5	2							2	2	3	3	海汚れ	3	5	4	4	4	4	4	なし	7	2
425	23	2	1	1	60	1	1	1	2	3	2	4	3	4	4	3	4	3	3	3	3	4	4	3	2	0	1	1				6	6	5	5	なし	3	3	4	4	4	4	3	金銭	4	2
426	48	2	4	1	20	7	5	5	5	1	2	4	4	4	4	5	5	3	4	4	4	5	4	4	1	0	1	1				5	5	5	5	兵庫の魚はお世辞にも美味しいとはいえず、瀬戸内海の他県出身の自身の舌が感じるのは魚をたべているというよりゴムを食べている感じで、魚が充分においしいエサを食べていないということなので、出来ることはした方が良いとおもう。	4	4	3	5	4	4	4	豊かな海づくりをするイベントの告知の情報がまわってこない。県がする事は、自己満足で終わって、県民を巻き込んで動くということをしないので、パフォーマンスでしか思えない	3	1	1
427	51	1	4	12	120	1	1	1	1	2	2	3	3	3	3	3	3	3	3	3	3	4	3	3	4							4	4	4	4	なし	3	3	3	3	3	3	3	なし	6	1	1
428	69	1	4	26	5	2	3	2	4	1	2	4	5	4	4	4	5	3	4	4	4	4	4	5	3							5	2	2	7	森林、流れ込む川のきれいな水が重要	4	4	5	5	3	5	4	自分の健康問題	6	2
429	51	2	4	1	120	2	1	1	2	2	2	4	5	3	4	4	4	3	4	4	4	5	4	4	3	0	1	1				3	5	6	7	工場排水を使うのは別の問題が発生しそうで怖い。	4	5	4	4	4	4	4	この問題が周知されていないということが、一番の障害であると思う。	4	2
430	36	2	2	4	38	3	2	2	2	1	1	3	2	4	4	4	3	2	2	4	3	3	3	3	3							6	4	4	4	なし	2	2	4	3	2	2	4	なし	2	2
431	35	1	4	21	50	4	4	5	4	1	2	5	4	5	5	4	5	5	4	3	3	4	4	4	2				0	1	1	7	7	6	7	特にない	5	5	5	4	5	5	5	特にない	3	2
432	63	1	4	2	120	1	2	2	1	3	3	2	2	2	4	4	4	3	3	4	4	4	4	3	3							3	2	3	3	ない	2	3	3	3	3	3	3	ない	7	2
433	79	1	2	11	20	1	4	4	2	3	2	4	4	4	4	4	4	3	4	4	4	4	4	4	4	0	1	1				4	4	4	4	なし	3	4	4	4	3	3	3	わからない	6	2
434	38	2	5	2	10	7	5	1	1	3	3	3	3	3	3	4	4	4	3	4	4	4	3	2	6							4	4	4	4	特になし	5	3	3	4	3	3	3	特になし	7	1	1
435	45	1	3	3	22	1	1	1	1	3	2	4	3	4	4	5	5	3	4	4	5	5	5	5	4				0	1	1	4	4	4	6	正直何が正しいか分からないから何とも言えない。	4	4	4	5	4	4	4	そうしてもポイ捨てしてしまう人間のエゴと横着さ。	4	1	1
436	59	1	3	3	30	4	3	3	2	2	2	4	4	4	4	4	4	4	3	4	3	4	4	4	2				0	1	1	4	4	6	6	河川が整備され、山からの栄養豊かな水が海に流れないことが根本の原因だと思うので、山から得られる栄養分を海に供給することが重要だと思います。	3	4	3	5	4	3	4	海に対する愛着が薄れていると思います。	4	1	1
437	47	2	4	5	120	5	1	2	3	3	2	4	4	4	4	4	4	4	4	3	5	5	4	4	2							6	5	5	6	特になし	5	5	4	5	4	4	5	知識がなさすぎる	6	2
438	58	1	2	13	40	1	1	1	1	2	2	3	3	3	3	3	3	3	3	3	3	3	3	3	4	0	1	1				4	4	4	4	よくわからない	3	3	3	3	3	3	3	何をしていいかわからない	5	1	1
439	44	1	4	21	90	1	1	1	4	3	2	3	3	3	3	3	3	3	3	3	3	3	3	3	3				0	1	1	4	4	4	4	特になし	3	3	3	3	3	3	3	特になし	4	1	1
440	38	2	4	11	60	1	1	1	2	3	2	4	4	4	4	3	3	3	4	3	3	4	4	5	4				0	1	1	4	5	5	4	特になし	3	4	3	5	3	3	4	特になし	6	2
441	63	1	4	10	10	2	2	2	3	3	2	4	4	4	4	4	4	3	4	5	4	5	4	5	2							5	5	5	6	様々な方法があるということ	4	4	4	5	4	4	5	無関心、関係ないと思う気持ち	3	1	1
442	35	2	2	16	120	1	1	1	1	3	2	3	3	3	3	3	3	3	3	3	3	4	3	3	4							4	4	4	4	特になし	3	4	3	4	3	3	3	特になし	7	2
443	60	2	4	2	120	1	1	1	1	2	2	3	2	3	2	3	3	2	4	4	3	4	5	4	2	0	1	1				2	5	5	5	特になし	3	4	3	5	3	3	3	特になし	6	2
444	67	1	4	1	40	2	1	2	3	1	3	4	3	2	3	3	3	3	3	3	4	5	4	3	4	0	1	1				5	5	5	6	地道だが重要	4	4	4	5	3	3	3	遠い	6	2
445	53	2	4	7	120	1	1	1	1	2	2	3	4	4	4	3	3	3	4	5	4	5	5	4	1							4	4	5	5	何とかしようという気持ちが伝わる	5	5	5	5	5	5	5	特にない	4	2
446	75	2	2	1	60	1	1	1	1	2	2	2	2	2	2	3	4	3	3	3	3	4	4	4	4				0	1	1	2	5	4	4	よく、わからない	3	4	4	4	4	4	4	特にない	5	2
447	65	1	4	7	80	3	2	2	3	1	2	5	5	5	5	5	5	5	5	5	5	5	5	5	1	0	1	1				3	5	4	5	今栄養が減少している真因が判らないので、答え難い質問です。原因が判っているなら、その問題に対処すべきだと思います。（森林の減少・田畑の減少等への対策。）	4	5	4	5	5	5	5	海への不法投棄等の個人のモラル。特に外国旅行者（中国人）のゴミの廃棄対策が必要と思います。ごみの不法投棄にはシンガポールのように罰金を徴取する等、厳しく対処して欲しいです。	3	1	1
448	39	2	4	1	60	2	1	1	2	2	2	4	4	4	4	5	5	3	4	4	4	4	5	5	2				0	1	1	2	3	4	7	なし	4	4	4	5	3	3	3	人々の意識、行政の意識	5	2
449	49	2	2	21	20	1	2	1	1	3	2	4	3	4	4	4	4	2	3	4	3	4	4	4	1							4	4	5	4	知らないことばかりで、どうしていいのかわかりかねました。ただ、環境を良くしていくことは大事なことで、いろんな方法で環境保護されていることが分かりました	4	4	4	4	4	4	4	何かできることとは思いますが、体調面でなかなか活動に参加できないと思っています。	4	1	1
450	43	2	3	2	120	1	2	2	1	2	2	1	1	1	1	1	1	1	3	1	2	3	4	4	4							4	4	4	4	ない	3	3	3	3	3	3	3	ない	6	1	1
451	34	1	4	10	120	1	1	1	1	2	2	3	3	3	2	3	3	3	3	4	4	3	4	4	3	0	1	1				6	6	6	6	食べ物に影響してることが知れた	4	4	4	4	4	4	4	理解できてない人が多い	6	2
452	29	2	2	21	30	1	1	1	3	1	2	3	3	3	3	3	3	3	3	4	3	3	4	4	4							4	4	4	4	詳しく知らないので何とも言えません	4	4	3	4	3	4	4	情報がわかりずらい	4	2
453	67	1	3	18	60	2	2	1	3	2	2	4	4	4	5	4	5	4	5	5	5	5	5	5	2				0	1	1	3	6	7	6	以前TVで海底の不純物を取り除くため船で何かの器具を引き摺り海底の砂をキレイにしようと漁業組合がされていたのを思い出した。	5	5	5	5	5	5	5	瀬戸内海から少し内陸部に住まいがあるため瀬戸内海の情報が分かりにくい。誰もが目にする耳にするような形で情報をください。	1	1	1
454	46	2	4	21	20	1	1	1	2	1	2	4	3	4	4	4	5	3	4	4	3	5	5	5	4							3	4	4	4	人間が意図的に何か対策をするより、ありのままの自然状態を維持することが必要だと思う。	4	4	4	4	3	3	4	どういった取り組みをしているか個人レベルまで中々情報が届いていないと感じます。	4	1	1
455	39	1	3	1	30	4	1	1	3	3	2	4	4	4	4	4	4	3	4	5	4	5	5	5	2				0	1	1	6	6	6	6	初めて知った	4	5	3	5	4	4	4	仕事が忙しいので普段の生活の中で貢献したい	4	2
456	60	1	4	7	60	1	2	1	3	2	2	3	3	3	3	3	3	3	3	3	3	3	3	3	3							3	3	5	4	なし	3	3	3	3	3	3	3	なし	6	2
457	37	1	5	21	120	2	1	1	1	2	2	2	2	2	2	4	4	4	4	4	4	4	4	4	3	0	1	1				5	5	5	5	なし	2	4	4	4	4	4	4	なし	6	1	1
458	33	2	4	12	60	1	2	2	1	3	2	4	4	4	4	4	4	3	4	4	4	4	4	5	4							2	4	6	6	自然に手を加えすぎるのも良くないと思う。	4	4	3	5	4	4	4	危機意識が低いこと。自分自身に直接的な弊害がなければなかなか行動に移せない。	6	2
459	57	1	1	3	90	1	2	2	2	2	2	4	3	3	3	4	4	3	4	4	3	4	4	3	1							4	5	4	4	わからない	4	4	4	4	4	4	4	温暖化	5	1	1
460	31	1	4	10	120	1	1	1	1	2	2	2	2	2	2	2	2	2	1	2	2	5	3	4	4				0	1	1	7	7	7	7	自然と人間が共にいきていくためには、意義のある活動だと思った	3	4	3	5	4	4	4	なし	6	1	1
461	45	1	4	10	20	3	1	1	2	1	2	4	4	4	4	4	4	3	4	4	4	4	4	4	4				0	1	1	4	4	4	5	工場から放出することが本当に自然のためになるのか疑問	4	4	4	4	4	4	4	情報が少ない	4	1	1
462	53	2	4	1	10	3	3	3	2	2	2	5	3	4	4	5	5	5	5	5	5	5	5	5	1	0	1	1				6	7	7	7	瀬戸内海の海産資源をよみがえらせてほしい。	5	5	3	5	5	4	5	県民の危機意識の薄さ。	2	1	1
463	22	2	4	21	20	1	3	3	1	3	2	4	3	4	4	4	4	4	4	4	3	4	4	4	4							5	5	4	5	肥料を加えることで生態系は変わらないのでしょうか。	4	4	5	5	4	4	4	取り組み方が明確にわから	5	2
464	40	2	4	21	120	1	1	1	2	2	2	4	4	4	4	4	4	3	4	4	3	5	5	5	3							4	4	4	4	知識がないのでそれが効果があるかわからない。	4	4	3	4	4	3	3	交通手段	4	2
465	34	2	4	8	120	1	1	1	1	3	2	4	4	4	4	4	4	3	3	3	4	4	4	4	3				0	1	1	4	4	4	4	特になし	4	4	4	4	4	4	4	海までが遠い	4	1	1
466	72	1	4	5	120	1	3	4	2	3	2	4	3	3	4	4	4	2	3	2	2	4	4	4	2							5	3	5	7	あまり目に見えない	3	4	3	5	3	3	3	交通手段と費用	6	1	1
467	45	1	4	3	120	1	3	2	1	2	2	4	4	4	2	4	4	4	4	4	4	3	4	4	6							5	4	5	4	海底耕運は有効的	2	2	2	3	3	3	3	とおい	2	1	1
468	58	2	3	10	15	3	3	3	3	2	2	4	2	4	4	4	4	3	4	3	4	4	4	4	2				0	1	1	5	4	6	6	初めて知る内容が多く現状を知ることが出来てよかった	4	4	4	5	3	3	4	特にない	4	1	1
469	40	2	4	17	90	1	1	1	1	3	3	1	1	1	1	1	2	1	1	2	2	2	2	2	6							2	2	4	3	なし	3	3	2	3	3	3	3	なし	6	1	1
470	73	2	4	6	80	1	4	1	3	1	2	4	4	4	4	5	4	4	4	5	4	5	5	5	2	0	1	1				6	6	4	5	このような活動はもっと知らせて共有するべきだと思う。	5	5	5	5	4	4	4	障害になっていることはないが皆に知らせる手段を考えて教えてほしい。	3	1	1
471	49	1	4	1	120	1	1	1	2	2	2	4	4	4	4	4	4	3	4	4	4	4	4	4	3							3	5	5	5	よくわからない	4	4	4	4	4	4	4	特にない	4	1	1
472	47	1	4	3	60	1	3	3	2	2	2	4	3	3	4	4	3	2	3	4	3	5	4	5	1							4	4	4	6	特になし	4	4	3	4	3	3	3	特になし	5	1	1
473	41	2	2	10	120	1	2	2	1	2	2	4	5	4	4	3	4	3	4	4	3	4	4	4	3	0	1	1				4	5	5	4	何処までのところが海にとって良いのかが、少し分かりにくい	4	4	4	4	4	4	3	体力面が不安	4	1	1
474	60	2	2	1	30	1	1	1	1	3	2	3	3	3	3	3	3	3	3	3	3	3	4	4	4							4	4	4	4	わからない	3	3	4	4	3	3	3	わからない	4	1	1
475	28	2	4	1	100	1	1	4	1	3	3	4	4	3	3	3	3	2	2	3	2	2	3	3	5							4	4	4	4	特になし	3	3	4	3	2	2	2	特になし	4	1	1
476	68	2	2	1	15	4	2	2	4	3	2	4	5	4	3	4	5	4	4	4	3	5	5	5	3							5	4	4	5	特になし	4	4	3	4	3	4	4	正しい情報の提供がない	5	1	1
477	73	2	4	1	60	1	1	1	1	3	2	4	4	4	4	4	4	4	4	4	4	4	5	5	2	0	1	1				4	6	6	6	よくわからない	4	4	4	4	4	4	4	実情の告知が不十分	4	1	1
478	50	1	4	9	0	7	5	5	5	3	3	3	3	3	3	3	3	3	3	3	3	3	3	3	6							4	4	4	4	特になし	3	3	3	3	3	3	3	特になし	5	1	1
479	62	2	2	5	100	1	2	3	1	2	2	3	3	3	3	3	3	3	3	3	3	3	3	3	6							4	4	4	4	知らない	3	3	3	3	3	3	3	ない	4	1	1
480	53	1	3	3	40	1	1	1	1	2	2	3	2	4	4	3	3	3	3	4	2	4	4	4	4							4	4	4	4	特になし	3	3	3	5	3	3	3	特に無し	7	1	1
481	27	2	4	1	120	1	1	1	1	3	2	3	3	3	3	3	4	3	3	4	3	4	3	4	3							4	5	5	4	特になし	3	3	4	4	3	3	3	参加する入り口がわからない。	5	1	1
482	71	1	4	1	30	5	2	2	1	3	3	4	3	3	3	4	4	3	3	3	3	4	3	3	3							4	4	5	4	特になし	3	3	3	3	3	3	3	特になし	5	1	1
483	77	2	3	1	50	3	2	1	2	3	2	3	4	4	4	4	4	4	5	5	4	4	4	4	2	0	1	1				2	3	5	5	情報、恥ずかしいけど知識不足	4	5	4	4	3	4	4	不法投棄の根絶 漂流物	3	2
484	76	1	4	11	20	1	1	1	1	3	2	4	5	4	4	4	4	4	3	4	4	5	4	4	3	0	1	1				6	5	7	7	海の栄養源が少なくなってきているのは何故か？	4	5	3	5	4	5	4	これらの情報が見当たらない。	3	1	1
485	62	2	5	8	120	1	1	1	1	2	2	3	3	3	3	3	4	3	3	4	3	4	4	4	2							4	5	4	5	資金源が心配	3	4	4	5	3	3	3	予算がつかないこと	5	2
486	62	1	4	10	10	1	3	3	3	3	2	4	3	3	4	4	4	3	4	4	4	4	4	4	2				0	1	1	5	6	5	5	海を守るためにも、早急な対策が必要	4	4	4	4	4	4	4	参加を組織していくアピールが足りていない	2	1	1
487	33	2	2	1	60	2	4	4	1	2	2	5	4	5	5	5	5	4	4	5	4	5	5	5	2				0	1	1	6	7	7	7	良い取り組みだと思った	5	5	5	5	5	5	5	参加する時間がない	4	2
488	49	1	3	1	15	1	1	1	3	2	2	4	3	4	4	3	3	2	2	3	3	4	3	3	3	0	1	1				5	4	5	5	合理的だと思う	3	4	3	4	3	3	3	時間がない	5	1	1
489	74	2	4	21	50	2	1	1	3	1	1	5	3	3	5	5	4	3	2	3	2	5	3	5	3							4	3	3	6	かんんがえたことも無い質問でちょっと戸惑いました。	4	4	4	5	3	3	3	差し迫ってどうこう言うほど緊急事態でないとの意識があると思う。	4	2
490	43	1	4	29	60	1	1	1	1	2	2	1	1	1	1	1	1	1	1	1	1	1	3	1	4							1	1	1	1	ない	1	1	1	4	1	1	1	ない	7	2
491	49	1	4	10	30	1	2	3	4	2	2	3	3	4	3	4	4	2	4	4	3	4	4	4	2							5	5	5	5	特になし	4	4	4	4	3	3	3	どんな取り組みをしているか分かりにくい	4	2
492	59	1	2	11	20	1	1	1	3	3	2	4	3	3	4	4	4	3	4	4	4	4	4	4	3				0	1	1	5	5	5	5	いろいろな取り組みがあることを知った	4	4	4	5	4	4	3	時間と体力が無い	5	1	1
493	49	2	4	21	20	1	1	1	1	2	2	1	1	1	1	1	1	1	1	1	1	1	1	1	4				0	1	1	4	4	4	4	特になし	1	1	1	1	1	1	1	特になし	7	2
494	53	2	4	1	60	1	3	2	1	2	2	1	1	1	1	3	3	3	3	3	3	3	1	1	3							1	1	1	1	無駄使い	3	1	1	1	1	1	1	わからない	7	2
495	50	2	2	1	90	1	1	1	1	1	2	4	3	4	4	4	4	3	3	4	3	4	4	4	4							4	5	5	5	特になし	3	4	3	4	3	3	3	特になし	5	2
496	37	1	5	2	60	2	1	1	1	2	2	2	4	4	3	3	4	4	4	4	4	4	4	4	2				0	1	1	4	5	5	5	費用も時間もかかるが、生態系の維持には仕方のないこと	4	4	3	4	3	3	3	ごみのポイ捨て	6	1	1
497	44	2	4	1	60	1	1	1	1	3	2	5	5	3	3	4	4	1	4	4	1	4	5	5	3							4	4	7	7	身近なところまで、環境汚染は迫ってきている。	4	4	5	5	4	4	4	遠い。	4	1	1
498	47	2	4	1	90	2	2	3	3	2	2	4	3	3	3	4	3	2	3	3	2	4	4	4	4							4	4	4	4	知らない技術が多かった	4	4	4	5	3	4	3	身近に参加できるものが少ない	4	2
499	72	1	4	5	100	1	2	2	2	3	2	4	3	4	4	4	4	2	4	5	4	4	4	5	2	0	1	1				5	6	5	5	今考えられている施策は、時間がかかるような気がします。とにかく、即効性のあるものから大急ぎで実施してほしい。瀬戸内海は兵庫県民にとって、母なる海です。みんなで大切にしていきましょう。	4	5	4	4	4	4	4	ゴミのポイ捨てをやめるなど、個人レベルから行動に移して行く必要がある。	3	1	1
500	43	2	3	1	90	1	1	1	1	2	2	3	3	3	3	3	4	4	3	4	4	4	3	4	3							4	4	4	4	ない	3	3	4	3	3	3	3	ない	6	1	1
501	52	1	2	11	10	3	4	5	3	1	2	1	2	3	5	5	5	5	5	5	5	5	4	3	2							4	4	3	3	わからない	5	5	5	5	5	5	5	わからない	4	1	1
502	29	1	4	1	60	1	1	1	1	3	2	3	4	3	4	2	2	2	3	4	3	4	4	3	4							3	5	4	1	特にない	3	3	3	5	2	2	2	特にない	7	2
503	26	1	2	11	120	1	1	1	1	3	2	4	4	3	3	4	3	3	3	4	4	4	4	4	6							5	4	4	5	特になし	3	4	4	3	5	4	4	特になし	5	1	1
504	36	2	4	3	120	1	5	1	1	3	2	3	3	3	3	3	3	3	3	3	3	3	3	3	1							6	6	6	6	なし	2	3	3	3	3	3	3	時間	5	1	1
505	63	1	3	1	15	4	4	3	3	1	2	5	5	5	5	5	5	5	5	5	5	5	5	5	2							5	6	6	6	地域全体的に考える事が大事	5	5	5	5	4	4	4	ボランティア精神だけでは、集まらないので、何か住民の得になる事を考える	4	2
506	57	1	2	13	30	1	2	1	1	3	2	4	4	4	4	4	4	3	3	4	3	4	4	4	3							4	4	4	4	あまり人の手でかき回すことは良くないと思う	4	4	4	5	4	4	4	政治家	5	1	1
507	49	2	3	1	0	1	1	1	1	2	2	3	3	3	3	3	3	3	3	3	3	3	3	3	6							4	4	4	4	なし	3	3	3	3	3	3	3	なし	7	2
508	61	2	2	11	120	4	5	5	3	1	1	4	4	4	5	5	4	5	4	4	4	4	5	5	1							6	6	6	7	よりよくしていくことが大事である	5	5	5	5	5	5	5	特になし	1	1	1
509	65	2	4	3	20	3	2	2	3	2	2	4	3	3	4	4	3	3	3	3	3	4	4	3	4	0	1	1				4	4	4	4	特になし	3	4	3	3	3	3	3	特になし	5	1	1
510	57	2	2	1	120	1	2	2	1	2	2	3	3	3	3	3	3	3	3	3	3	3	3	3	2				0	1	1	4	4	4	4	特になし	3	3	3	3	3	3	3	特になし	5	1	1
511	61	1	4	10	20	5	3	3	5	1	2	4	5	4	4	5	5	4	3	5	4	5	5	5	1							5	6	6	7	いろんな方法を試して最も効果的なものを見つけてほしい	5	5	4	5	4	4	4	地域のしがらみ	3	1	1
512	78	2	4	12	20	2	4	4	1	2	2	4	3	3	4	4	4	3	4	4	3	4	4	4	2							5	5	5	6	特に無し	4	4	4	5	3	3	4	特に無し	6	2
513	60	1	2	10	5	2	3	2	1	1	2	4	4	4	4	4	4	4	4	4	4	4	4	4	1							4	4	4	4	特に無い	3	4	4	4	4	4	4	特に無い	4	1	1
514	67	2	4	1	30	3	2	2	2	2	2	4	4	3	3	4	4	2	4	3	3	4	3	4	3	0	1	1				4	4	4	4	詳しいことはわからないので何とも言えない	3	4	4	5	2	2	2	年寄りには無理	6	2
515	37	2	4	4	120	1	1	1	1	3	3	3	3	3	3	3	3	2	3	2	2	3	4	4	6							4	4	4	4	なし	3	2	2	3	4	3	3	なし	5	1	1
516	35	2	2	2	120	1	3	2	1	2	2	4	5	5	5	4	5	4	5	4	4	5	5	5	2				0	1	1	3	5	7	6	できることはやるべき	4	5	4	5	4	4	4	阪神間の人はそういう活動を知らない人が多いと思うので周知徹底するべき	4	1	1
517	51	2	4	5	120	2	3	2	3	2	2	4	3	3	4	4	4	4	3	3	3	3	4	4	3	0	1	1				4	4	5	5	身近な海のことをもっと考えなけれなと思いました。	4	4	5	4	4	4	4	特になし	3	1	1
518	61	2	2	1	60	1	2	1	1	3	2	4	4	4	4	4	4	3	3	4	3	4	4	4	1				0	1	1	4	4	5	5	なし	3	3	4	5	3	3	3	わからない	4	2
519	61	2	2	8	60	3	2	1	3	3	2	4	3	3	4	4	4	2	3	3	3	4	4	4	4				0	1	1	4	4	4	4	どうすればいいのかよくわからない	3	4	4	5	3	3	3	よくわからない	5	1	1
520	32	1	4	3	40	1	1	1	1	3	3	3	3	3	3	3	3	3	3	3	3	3	3	3	3				0	1	1	4	4	4	4	可もなく不可もなし	3	3	3	3	3	3	3	なし	4	1	1
521	67	1	2	1	30	3	1	1	1	2	2	4	4	4	4	5	5	5	5	5	5	5	3	4	3				0	1	1	4	4	4	4	なし	4	4	4	4	4	4	4	なし	6	1	1
522	65	2	4	5	120	3	2	1	2	3	2	5	5	5	5	5	5	5	5	5	5	5	5	5	1							4	7	7	7	なにかできることがないだろうかと思う	5	5	5	5	5	5	5	情報が入ってきていない	1	1	1
523	58	2	5	1	30	2	2	3	3	1	2	1	1	1	1	4	4	4	4	4	4	4	4	3	2	0	1	1				3	3	6	7	陸を緑化して、海への栄養塩類の還元を目指すとよいと思う	4	4	5	5	4	5	5	須磨の海岸の営利開発	2	1	1
524	47	1	4	2	120	1	1	1	1	3	2	3	3	3	3	3	3	3	3	4	3	3	3	3	3							4	4	4	4	特になし	3	4	3	3	3	3	3	わからない	5	1	1
525	39	1	4	1	30	4	3	3	4	2	2	5	3	3	5	5	5	3	5	4	4	5	5	5	5							1	4	4	7	よく赤潮も発生しているので栄養不足より、水温の上昇と水産資源の取りすぎが原因だと思う。	5	4	4	5	3	4	4	小さな魚も関係なく乱獲しまくって場所を独占し、ゴミを捨てる中国人が本当に迷惑で障害	4	1	1
526	48	1	5	2	120	1	1	1	2	3	2	4	4	4	4	4	4	4	4	4	4	4	4	4	4							4	4	4	4	特にない	4	4	4	4	4	4	4	特にない	4	2
527	76	1	4	1	120	1	3	3	1	2	2	4	3	4	4	4	4	3	4	2	3	3	2	4	3				0	1	1	6	5	5	7	無し	3	4	4	4	3	4	3	時間がない	6	2
528	75	2	2	1	30	2	2	1	1	2	2	4	3	2	3	2	3	3	4	3	2	3	3	2	3							4	4	3	4	特になし	3	2	3	2	3	3	3	特になし	4	2
529	54	1	3	12	5	1	2	2	1	3	2	4	4	3	3	4	4	3	3	4	3	4	4	4	1	0	1	1				5	5	5	5	なし	3	4	3	4	4	4	4	なし	3	2
530	37	1	4	1	37	2	2	2	3	3	2	3	3	3	3	3	3	3	3	3	3	3	3	3	6							4	4	4	4	なし	3	3	3	3	3	3	3	気温	5	1	1
531	48	1	3	1	30	2	4	4	4	1	1	4	4	4	5	4	5	5	4	4	4	4	4	4	1	0	1	1				5	6	5	6	地域にもっと説明してほしい	4	4	4	5	3	3	4	仲間が少ない	3	1	1
532	50	1	2	1	20	4	4	4	4	1	2	5	4	4	5	5	4	5	5	5	5	5	5	5	2	0	1	1				6	6	6	6	良い	5	5	5	5	5	5	5	お金	4	2
533	62	1	4	1	30	1	1	1	3	1	2	4	3	4	4	4	4	4	4	4	4	4	4	4	3							6	6	6	6	頑張って	4	4	4	4	4	4	4	コスト	4	1	1
534	54	1	4	1	15	3	3	1	3	2	2	5	3	4	4	4	5	3	4	4	3	5	4	4	1	0	1	1				5	5	5	5	個人では難しいので行政でやって欲しい	4	5	3	4	3	3	3	個人レベルでは限界があるので行政レベルで取り組んで欲しいです。	4	1	1
535	60	1	2	2	60	1	1	1	1	3	2	4	3	4	4	4	4	3	3	4	3	4	4	4	2							6	6	6	6	このような活動を全く知りませんでした	4	4	4	4	4	4	4	情報の不足	4	1	1
536	60	1	4	1	60	2	5	3	4	1	1	5	4	4	5	4	3	5	5	4	4	5	5	5	2							3	5	5	6	ちゃんと稼働するのかわからない	5	4	5	4	3	4	4	告知、周知のふそく	3	1	1
537	39	1	4	1	120	1	2	1	1	2	2	3	3	3	3	2	2	1	2	2	2	4	4	3	4	0	1	1				4	4	4	4	特になし	2	3	3	4	2	2	2	特になし	7	1	1
538	33	1	4	1	40	3	2	2	5	1	2	1	2	2	2	2	2	3	2	2	2	1	2	2	4	0	1	1				3	4	5	3	なし	3	2	3	3	2	2	3	なし	5	1	1
539	53	1	2	21	10	4	2	3	4	2	2	3	4	4	4	4	4	4	4	4	4	4	4	4	2							5	4	5	5	特になし	4	4	3	2	4	4	4	海にごみを捨てる人がいる	4	2
540	37	1	5	1	15	2	2	3	5	2	2	1	1	1	1	1	1	1	1	5	1	5	5	5	4	0	1	1				7	7	7	7	できることはなんでもすべき	3	1	5	5	1	1	1	貢献できる身近な活動がない	4	1	1
541	39	2	4	1	30	1	1	2	1	3	2	4	4	3	3	4	4	3	3	3	3	3	4	4	1							4	4	4	4	特になし	4	5	5	4	3	4	3	知識がない	5	1	1
542	39	1	4	11	30	2	3	2	2	3	2	4	3	4	3	3	4	3	3	3	2	4	3	3	3							5	4	4	4	特にない	3	4	3	4	3	3	3	特にない	5	2
543	55	1	4	21	5	4	2	2	3	2	2	4	4	4	4	4	4	2	4	3	3	4	4	4	1							3	2	6	6	工場地帯になってるので企業の協力が一番大事である	3	4	4	1	2	3	3	河川が沢山ありポイ捨てが現状である	6	2
544	38	1	4	1	120	1	1	1	2	2	2	4	3	4	4	4	4	3	4	4	4	4	5	5	3				0	1	1	1	4	4	4	特にナシ	4	5	4	4	3	3	4	特に無し	4	1	1
545	77	2	2	1	40	5	2	2	2	1	2	4	4	4	4	4	4	3	4	4	4	4	4	4	2				0	1	1	5	5	5	3	池の水や泥は汚染されているような気がしますけど。	4	4	4	4	4	4	4	都市部の再開発に神戸市は特に力を入れていますが、行き過ぎているように思います。	5	2
546	56	1	2	3	60	1	1	1	1	2	2	4	4	4	4	4	4	2	4	4	4	5	4	4	2				0	1	1	4	4	4	4	難しくてよくわかりません	4	4	3	4	3	3	3	分からない	6	1	1
547	49	1	3	4	60	1	4	4	3	3	2	4	4	4	4	4	4	3	4	4	4	4	4	4	2				0	1	1	6	5	5	5	特になし	4	4	5	4	4	4	4	特になし	4	1	1
548	46	2	2	6	120	1	1	1	1	3	2	3	3	3	3	3	3	3	3	4	3	4	5	5	3							4	4	4	4	いいのか悪いのか判断できない	4	4	4	5	4	4	4	機会がないこと	4	2
549	68	1	2	7	120	1	1	1	2	3	2	4	3	3	4	4	3	3	4	4	3	4	5	5	3	0	1	1				4	4	4	6	その筋の専門家の意見をきちんと聞いて行ってほしい。	3	4	4	5	4	4	4	まず、自治体の議員や担当課の職員がもっと勉強して、自然の大切さを学んでほしい。	4	1	1
550	48	1	2	5	60	1	1	1	2	2	2	3	3	3	3	3	4	3	3	3	4	4	4	4	3				0	1	1	4	3	4	3	特になし	3	4	4	4	3	3	3	なし	6	2
551	24	2	5	8	3	1	1	1	1	2	2	2	2	1	1	1	1	2	1	1	2	2	2	2	4				0	1	1	4	4	4	4	特になし	3	4	4	4	3	2	2	海が身近でない	6	2
552	44	1	4	1	60	1	1	1	1	2	2	3	3	3	3	3	3	3	3	3	3	3	3	3	6							4	4	4	4	特になし	3	5	4	4	4	4	4	わからない	5	1	1
553	39	2	2	21	30	1	1	1	1	2	2	3	4	3	3	4	4	3	4	4	3	4	4	4	2				0	1	1	3	5	5	4	施策効果が出るまで何年かかるのか知りたい。	4	4	4	5	4	4	4	支援や募金をするような余裕が無い事。	4	1	1
554	48	2	4	1	30	2	1	1	2	2	2	3	3	3	2	3	3	3	4	4	3	3	2	3	3	0	1	1				3	3	4	4	特にない	3	4	4	4	3	3	3	特にない	5	1	1
555	73	2	4	1	20	2	3	1	3	1	2	4	3	2	2	4	3	2	3	3	2	4	4	4	3				0	1	1	5	6	5	6	海を耕すと言う考えは、全く無かったので、ビックリしたし、成る程とおもう。	4	4	4	5	3	4	4	実際になにができるか、身近な所で具体的にどうしたらよいのかわからない。	3	2
556	62	1	2	3	20	1	1	1	3	3	2	3	2	4	3	3	3	3	3	3	3	3	4	4	4	0	1	1				3	5	5	4	特にない	3	4	3	4	3	3	3	わからない	7	2
557	47	1	5	21	15	1	1	2	1	3	2	3	3	3	3	3	3	2	3	3	3	3	4	3	3	0	1	1				4	4	4	4	効果があるのか疑問	3	3	4	4	2	2	2	特にありません	7	1	1
558	50	2	2	5	20	2	2	2	2	3	2	4	4	4	4	4	4	3	4	4	4	4	4	4	4							5	7	7	6	原因がわからない	2	5	4	4	4	4	4	情報が少ない	4	1	1
559	74	1	4	2	20	4	2	2	3	3	2	4	4	4	4	4	4	3	4	4	3	5	5	5	2							6	6	6	6	瀬戸内海の環境を守るためには、積極的に活動するべき。	4	5	4	5	4	4	4	なにをどうしたらいいのか、もっと広く積極的に県民にPRするべき。	3	1	1
560	63	1	4	1	5	5	3	3	4	1	2	5	4	4	5	5	5	4	5	5	4	5	4	5	1	0	1	1				6	6	6	6	海のすぐ近くに住んでいますが、排水溝等に溜まっている落ち葉等は掃除せずに雨で海に流された方が良いのかな？	4	4	4	4	4	4	4	個人の場合は具体的にどんなことができるのか？についての知識、情報が欲しい。	2	1	1
561	47	1	2	1	120	1	1	1	1	3	2	4	4	4	4	5	3	3	5	5	5	5	4	5	1							7	7	7	7	なし	3	4	3	5	5	5	5	なし	4	2
562	35	2	4	5	45	2	1	2	1	1	2	4	4	3	4	4	3	4	4	4	3	4	4	4	2							5	6	6	6	はい	2	4	4	4	4	3	4	はい	5	1	1
563	30	2	2	26	90	1	1	1	1	2	2	3	3	3	3	3	3	2	3	3	3	3	3	3	4				0	1	1	2	4	4	4	特にない	3	3	3	4	3	3	2	特にない	7	2
564	22	2	2	1	24	1	1	1	1	2	2	1	1	1	1	1	1	1	1	1	1	1	4	4	4				0	1	1	4	4	4	4	特になし	3	3	3	3	3	3	3	特になし	6	1	1
565	46	1	4	5	120	1	2	2	1	2	2	2	2	2	2	2	3	2	3	3	3	2	2	2	6							3	5	5	4	なし	4	5	4	5	4	4	4	人間	5	1	1
566	42	1	2	12	15	1	3	3	1	2	2	2	2	2	2	3	4	3	3	3	3	4	4	3	4	0	1	1				5	4	4	4	特になし	3	3	3	4	3	3	3	特になし	6	1	1
567	38	2	4	3	30	1	4	4	1	2	2	4	3	3	4	4	4	3	4	4	2	3	4	5	3	0	1	1				3	3	5	7	人間が大量に出すリン等をあえて流すのは極端なのではないか	4	5	5	5	3	3	4	仕事が忙しく、時間がない	3	1	1
568	58	1	4	5	15	1	1	1	3	3	2	3	3	3	3	3	3	3	3	3	3	3	3	3	4							4	4	3	4	なし	3	3	3	3	3	3	3	なし	4	1	1
569	60	2	4	1	10	1	1	1	1	3	2	4	3	4	4	3	4	3	4	4	3	4	4	4	1							4	5	5	4	長期的展望に立ってやってほしい	3	3	3	5	3	4	3	危機感のＰＲ不足	4	1	1
570	55	1	5	4	30	1	5	4	2	1	2	4	3	2	2	5	5	4	4	4	5	5	5	5	1							5	5	5	6	それ以前に、海洋汚染を改善してほしい。	5	5	5	5	5	5	5	漁業が盛んな町ではないので、よくわからないが、まずは森林と河川の浄化が喫緊のことだと考える。	1	1	1
571	92	2	3	2	120	1	1	1	1	3	2	3	3	4	4	3	3	3	3	3	3	3	4	3	2							4	4	5	5	良く分からない	3	4	4	4	3	3	3	良く分からない	5	2
572	25	2	4	1	10	3	2	3	5	1	2	4	3	3	4	4	5	2	5	5	3	5	4	4	2							5	4	2	7	植樹活動	4	4	4	4	3	5	4	情報量	4	1	1
573	65	2	4	3	120	1	1	1	1	2	2	1	1	1	1	3	3	2	2	3	2	3	3	3	4							4	4	4	4	特になし。	2	3	2	4	2	2	2	特になし。	7	2
574	76	1	2	3	20	1	1	1	3	3	2	4	3	4	4	4	4	3	4	4	3	4	4	4	3	0	1	1				3	3	5	5	わざわざ栄養を持ち込むのでなく普通に池の水などの栄養素が雨などで流れていくほうが自然だと思う	4	5	4	5	4	4	4	時間と体力	5	1	1
575	70	2	4	3	120	1	3	2	1	2	2	3	3	3	3	3	3	3	3	3	3	3	3	3	4							4	4	4	4	特にない	3	3	3	3	3	3	3	特にない	4	1	1
576	55	2	2	2	120	1	4	1	1	3	3	4	4	4	4	3	3	3	3	3	3	3	3	3	1							5	5	5	5	わかりません	4	4	4	4	4	4	4	わからない	4	2
577	61	1	4	25	3	5	2	2	5	2	2	4	3	3	4	5	5	3	3	4	3	5	4	4	2	0	1	1				3	5	5	5	海を豊かにするために色んな手段があることがわかった。	4	4	4	5	4	4	4	特にありません。	3	1	1
578	71	1	4	3	20	2	4	5	3	1	2	4	4	4	4	4	4	3	4	4	4	5	4	4	1	0	1	1				6	5	7	7	ため池のかいぼりや山の保全、下水中の栄養塩の活用など、またイカナゴやタコなどの豊富な海に戻してほしい。	4	4	4	5	4	4	4	啓蒙活動の少なさ、海洋ごみの深刻さへの理解の低さ、	3	1	1
579	43	2	4	1	120	1	1	1	1	3	2	3	3	3	3	3	3	3	3	3	3	3	3	3	4							4	5	5	5	特にない	3	3	3	3	3	3	3	よくわからない	6	2
580	56	2	2	7	120	1	1	1	1	2	2	3	3	3	3	3	4	3	3	3	3	4	4	4	2							5	5	5	5	あまりよくわからない	4	4	4	5	3	4	4	海が遠い	4	2
581	46	2	3	1	60	1	2	1	1	2	2	2	3	3	2	2	3	3	3	3	2	2	3	3	2							4	5	5	4	特になし	3	2	2	3	2	3	2	特になし	5	1	1
582	69	1	4	1	30	3	3	2	3	2	2	2	2	2	2	2	2	2	2	2	2	2	2	2	2	0	1	1				3	3	4	5	特にない	4	4	4	4	4	4	4	参加の方法がわからない	4	2
583	30	2	4	3	60	2	1	1	2	3	2	3	3	3	3	3	3	3	3	3	3	3	4	4	4							3	5	5	4	違った問題が発生しそうだと感じた。	4	4	3	4	3	3	3	何をすれば良いかわからない	4	1	1
584	66	1	2	3	10	2	1	1	3	2	2	4	3	4	4	4	4	3	4	4	3	4	4	4	3	0	1	1				4	4	5	5	特になし	4	4	3	4	3	3	3	わからない	5	1	1
585	39	2	4	3	120	1	1	1	1	3	2	3	3	3	3	3	3	3	3	3	3	3	3	3	3							3	4	4	4	なし	3	3	3	3	3	3	3	わからない	6	1	1
586	52	2	4	8	120	1	2	1	1	2	2	4	4	4	5	4	3	3	4	4	3	5	5	4	2				0	1	1	3	2	3	5	できるだけ自然な状態で、人間が過渡に手を出しすぎず時間をかけて徐々に元に戻す方法があればいいと思います。	3	4	3	4	4	4	4	家庭内の問題、場所が遠い。	4	2
587	51	1	2	10	40	1	1	1	1	2	2	3	3	3	3	3	3	1	3	3	2	4	3	4	4	0	1	1				6	6	6	6	効果があるのかどうかやや疑問に感じる。	3	4	3	4	3	3	3	具体的に何をすれば良いのかわからない。	5	1	1
588	33	2	3	5	120	1	2	1	1	3	2	3	3	3	3	3	3	3	3	3	3	3	3	3	4							4	4	4	4	特になし	3	3	3	3	3	3	3	特になし	6	2
589	39	2	2	1	20	4	1	1	5	3	3	4	3	4	4	4	5	3	4	4	3	5	4	4	3							5	4	5	4	なし	4	5	2	4	3	3	3	思い付かない	4	2
590	34	2	4	1	120	1	1	1	1	2	2	1	1	1	1	2	3	2	3	3	3	4	3	4	4							5	5	5	5	特になし	2	3	3	4	2	2	2	分からない	7	2
591	31	1	3	12	60	1	1	1	3	1	2	3	3	3	3	3	3	3	3	3	3	3	3	4	3	0	1	1				5	5	5	5	なし	3	4	3	4	4	4	4	政治の利権	4	2
592	63	2	4	21	20	4	3	3	1	2	2	5	5	5	5	5	5	5	5	5	5	5	5	5	1				0	1	1	3	5	5	7	上記ではないが、山や森を育てると水も育つと聞いたことがあるので、その水が海にいきという長期計画も望む	5	5	5	5	5	5	5	自身の体では清掃活動等には参加できない。寄付等ではできる	5	1	1
593	60	2	4	1	120	1	2	2	1	2	2	4	4	5	5	4	4	3	3	3	3	4	5	4	3	0	1	1				5	5	6	5	海の栄養が不足してきたのはなぜなのか、どういう方法がいいのかよくわからないので選んだ答えが正しいのかどうかわからない。	4	4	3	3	3	3	2	時間がないこと	5	2
594	65	1	3	21	20	2	2	2	3	1	2	4	4	4	4	4	4	4	4	4	4	4	4	4	2							5	5	5	5	するべき	4	4	4	4	4	4	4	そのばしょにいくこうつうしゅだん	3	1	1
595	36	2	3	1	45	4	1	1	1	2	2	3	3	3	3	3	3	3	3	3	3	3	3	3	3	0	1	1				4	4	4	5	4以外人工的な手法で一時しのぎな気がする。4のように自然循環に近いもので正常化しないと同じ問題はいつまでも続くと思う	3	3	3	3	3	3	3	ひとりひとりが確実に行動できる協力指針がない。直接問題に直面している漁業関係者や、環境問題やボランティアに強い関心がある人しか気にしていない。	5	1	1
596	23	2	1	1	60	1	1	1	1	3	3	2	3	2	3	3	4	3	3	3	3	3	3	3	2							4	4	4	4	なし	3	3	3	3	3	3	3	金	4	2
597	76	2	2	1	60	1	3	3	1	3	2	3	3	3	3	3	3	3	3	3	3	3	3	3	4							4	5	5	4	あまりわからない	3	4	4	3	3	3	3	なし	5	1	1
598	38	2	4	10	100	1	1	1	1	3	2	3	3	3	3	3	3	2	3	3	2	3	3	3	4							4	4	4	4	よくわからない。	3	3	3	4	3	3	3	特になし	7	2
599	56	1	4	1	30	1	2	2	3	2	2	4	4	4	4	5	5	4	4	4	4	4	5	5	2				0	1	1	4	4	4	4	特になし。	4	4	4	4	4	4	4	特になし。	4	1	1
600	47	1	4	1	30	1	1	1	3	3	2	4	3	3	4	5	5	3	5	5	3	4	5	5	4							4	5	5	5	天然物であり、過剰供給で逆に生態系を崩さないのであれば方法はさほど気にならない	4	4	4	5	4	4	4	家から遠い	4	1	1
601	48	1	3	4	0	1	1	1	1	3	2	3	3	3	3	3	3	3	3	3	3	3	3	3	4							4	4	4	4	特に無い	3	3	3	3	3	3	3	特に無い	6	2
602	45	2	4	21	30	2	1	1	1	1	3	4	4	4	4	4	4	4	4	4	4	4	4	4	2				0	1	1	4	4	4	4	特になし	4	4	4	4	4	4	4	特になし	4	2
603	75	2	4	6	120	1	1	2	1	1	2	5	5	5	5	5	5	4	5	5	5	5	4	5	2	0	1	1				1	5	3	7	工場や下水処理場からの栄養塩類補給というのは有害物質も放出されかねないので施策の一つには入っている事にビックリした。	5	5	3	5	5	5	5	分からない。	5	2
604	71	2	4	12	60	1	3	3	1	1	2	4	4	4	4	4	4	4	4	4	4	4	4	4	3							4	4	4	4	特にありません	3	4	4	4	4	4	4	わかりません	4	2
605	57	1	1	1	60	2	2	2	1	2	2	2	2	2	2	2	2	2	2	3	2	2	2	2	6							2	3	3	3	特になし	3	2	3	3	3	3	3	特になし	5	2
606	52	2	3	2	25	1	1	1	2	2	2	2	2	2	2	3	4	3	4	4	4	4	4	4	4	0	1	1				6	6	6	6	深い	4	4	4	4	4	4	4	時間	5	2
607	39	1	3	8	60	4	1	1	1	3	3	3	3	3	3	4	3	3	3	3	4	3	3	3	1							4	4	4	5	なし	3	3	3	3	3	3	5	なし	5	2
608	73	2	4	3	10	1	3	3	1	1	2	4	4	3	3	4	4	3	3	4	3	4	4	4	3	0	1	1				5	5	5	5	特に無し	4	4	4	4	4	4	4	特に無し	5	2
609	24	2	2	3	15	1	1	1	1	3	2	3	3	3	3	3	4	3	3	3	3	4	3	3	4							4	4	4	4	特になし	3	3	3	3	3	3	3	広告不足	7	1	1
610	66	1	4	21	60	2	3	1	3	2	2	4	3	2	4	4	4	3	3	4	4	4	4	4	2	0	1	1				5	6	6	7	環境を守るって大変だ、大切だと思う	4	4	4	5	4	4	4	正しい知識が必要	2	2
611	36	2	2	1	120	1	1	2	1	1	2	4	4	4	4	3	4	3	4	4	3	4	4	4	3				0	1	1	2	4	2	2	特になし	4	4	4	5	4	4	4	海が身近すぎて、興味関心が薄れている	6	1	1
612	41	2	2	1	60	1	1	1	2	2	3	3	3	3	3	3	3	3	3	3	3	3	3	3	4							4	4	4	4	ない	3	3	3	5	3	3	3	わからない	5	1	1
613	40	2	4	1	120	1	1	1	1	3	2	3	3	3	3	3	3	3	3	4	3	4	4	4	3				0	1	1	4	4	4	4	まだ知識がないのでこれから勉強していきたい	4	4	3	5	3	4	4	特にはない	3	1	1
614	52	2	4	7	120	1	2	1	1	2	2	4	4	4	4	3	2	3	2	2	3	2	4	4	2	0	1	1				4	4	4	4	よくわからない	4	4	4	5	4	4	4	情報量と手軽に参加する方法	4	2
615	35	1	3	10	15	1	1	1	1	3	2	2	2	2	2	2	3	2	2	3	2	4	3	3	4				0	1	1	4	4	4	4	特になし	3	3	3	4	3	3	3	特になし	5	2
616	39	2	4	1	30	1	1	4	1	3	2	4	4	4	4	4	4	1	4	4	2	4	5	5	1				0	1	1	6	6	6	6	大事なことだと思う	5	5	5	5	5	5	5	情報が少ない	4	1	1
617	25	1	3	20	80	4	1	2	1	2	2	3	2	3	2	4	3	3	2	5	3	2	4	3	4							5	4	5	4	なし	3	3	2	4	3	3	4	なし	6	2
618	24	2	5	1	120	1	2	1	1	3	2	3	3	4	3	3	3	3	3	3	3	2	4	5	3				0	1	1	5	5	4	4	ない	3	3	3	4	3	3	3	ない	5	1	1
619	55	1	4	1	90	1	3	2	3	3	2	4	4	4	4	4	4	3	4	4	4	4	4	4	1							4	6	6	6	工場排水は大量で手っ取り早いが必要でないものや大量過ぎて反対に富栄養化するのでは	4	4	4	4	4	4	4	魚介類のブランド化等で値を釣り上げたりして買えない食べられないものはもう県民のものではない。そんなものに関心を持てるわけがない。	4	2
620	61	1	5	3	60	1	3	3	1	2	2	2	2	2	2	3	4	1	4	4	2	4	4	4	4							3	5	5	6	興味がないので、よくわからない	3	4	3	4	3	3	3	日々の仕事が忙しい	6	1	1
621	75	1	4	1	30	1	4	4	3	1	2	4	5	4	4	4	4	2	3	4	3	4	5	5	1				0	1	1	2	6	6	7	排水の浄化について動植物に与える影響を考慮して行う必要がある。単純にきれいにすれば良いというものではな。。	4	5	3	5	5	5	4	海の近くに住んでる人とそうでない人と、条件によって変わると思。	4	2
622	66	1	4	2	60	1	1	1	1	2	2	4	4	4	4	4	4	3	4	4	4	4	5	5	1							4	4	4	4	よく理解できない	3	4	3	4	2	2	2	身近に感じられるようなＰＲがない	5	1	1
623	65	2	3	1	120	1	1	1	1	3	2	4	3	4	4	4	4	4	4	4	4	4	4	4	1	0	1	1				2	5	6	6	出来れば自然からの栄養を海へ流してあげたい	4	4	4	5	4	4	4	特になし	6	1	1
624	72	2	4	3	120	2	1	2	2	3	2	4	4	4	4	4	4	4	4	4	4	4	4	4	2				0	1	1	4	5	5	5	足りないなら栄養塩類の補給は必要	4	4	4	5	4	4	3	具体的な参加の仕方が思いつかない	5	1	1
625	31	1	2	21	5	2	3	3	1	2	2	5	3	4	5	5	4	4	4	5	4	5	4	3	1							5	6	5	6	海をきれいに保つことがいかに大切かが分かる	5	5	5	5	4	3	4	時間がない	2	2
626	49	1	5	1	15	2	1	1	4	2	2	4	4	4	4	4	4	4	4	4	4	4	4	4	2	0	1	1				3	5	5	5	知らないことだったので是非進めてもらいたい	4	4	4	4	4	4	4	特になし	5	1	1
627	57	2	3	1	60	3	1	1	1	3	2	4	4	4	4	4	4	4	4	4	4	4	4	4	3							5	5	5	5	すごいことだと思います。	4	4	4	4	4	4	4	ありません	4	1	1
628	53	2	2	5	80	1	1	1	2	3	2	3	3	3	3	3	3	3	3	3	3	4	3	3	4							4	4	4	4	はっきり言ってわかりません！	1	3	3	3	3	3	3	わかりません！	4	1	1
629	62	2	4	2	40	2	2	1	2	2	2	4	4	4	4	4	4	3	4	4	4	4	4	4	4				0	1	1	3	4	5	5	下水からも栄養を供給できるのか疑問	4	4	4	5	4	4	4	ゴミの分別など積極的にできることは限られている	4	1	1
630	39	1	2	1	120	1	1	1	1	3	2	3	3	3	3	3	3	3	3	3	3	3	3	3	4	0	1	1				4	4	4	4	特になし	3	3	3	3	3	3	3	特になし	5	1	1
631	32	2	4	21	10	3	1	1	3	3	2	4	4	3	4	4	5	3	4	4	4	5	5	5	4	0	1	1				3	5	6	7	瀬戸内海沿岸には工場が多いが、そこから出るものが栄養になるのか、もしくは害となるのか、詳しいことを知りたいと思った。	5	5	4	5	4	5	5	情報が入ってこない。ボランティアなどのイベントをしているかなどが不明。	4	2
632	21	1	2	12	120	1	1	2	1	2	2	4	4	3	4	5	5	2	5	5	4	5	5	5	3				0	1	1	7	6	7	5	海を守るために良いと思う	4	4	5	5	4	5	4	時間など	4	2
633	61	1	3	2	60	1	1	1	2	3	2	4	4	3	3	4	3	2	3	3	4	4	5	5	1				0	1	1	5	5	5	5	良く分からないが元の状態に戻して欲しい	4	4	4	5	4	4	4	ゴミの問題など	4	1	1
634	52	1	5	1	60	1	2	2	1	2	2	4	4	4	4	3	4	3	3	3	3	4	4	4	1							2	5	5	5	特に無い	3	4	3	4	4	3	3	生活水準を下げないことが障害	5	1	1
635	70	1	4	1	3	5	1	1	5	3	2	4	5	4	4	4	4	3	3	3	3	3	4	4	4							4	5	5	5	そこまで必要なのか疑問。	3	4	4	4	3	3	3	わからない	4	2
636	51	1	3	2	15	2	3	2	3	3	2	3	4	4	4	4	4	3	3	4	3	4	4	3	3							4	6	6	5	どうしたら良いか、専門家に任せるしかないと思う。綺麗な瀬戸内海は大切だとおもう。	3	4	3	3	4	4	3	わからない	4	1	1
637	48	1	2	10	5	7	3	4	3	3	2	4	4	4	4	4	4	4	4	4	4	4	3	3	1				0	1	1	4	5	6	6	有害物質が放出されないように気を付けてほしい	4	4	4	4	4	4	4	特にない	5	1	1
638	58	1	4	10	10	1	2	3	3	2	2	4	3	4	4	4	4	4	4	4	4	4	4	4	2	0	1	1				6	7	6	6	特にありません	4	4	4	4	4	4	4	わからない	4	2
639	48	2	4	2	40	2	1	1	2	3	2	4	3	4	4	4	4	3	3	3	3	4	4	4	1	0	1	1				4	5	5	5	なし	4	4	3	5	3	4	4	知識がない、現状を知らない	4	2
640	20	1	3	6	100	1	3	1	4	2	2	3	3	3	3	3	3	3	3	3	3	3	3	3	6							5	5	5	5	なし	3	3	3	3	3	2	3	なし	3	1	1
641	54	1	4	20	100	1	2	2	2	2	2	3	3	3	3	3	3	3	4	4	3	5	4	4	2	0	1	1				5	5	5	5	良いことだと思う	3	3	2	4	3	4	4	山間部のため、海にあまり感心がない	4	1	1
642	81	2	2	10	30	2	3	3	2	2	2	4	4	4	4	4	4	4	4	4	4	4	4	4	2				0	1	1	3	5	5	4	良い計画	4	4	5	5	4	4	4	あまりない	6	2
643	82	1	4	28	2	7	3	3	5	3	2	5	4	3	4	4	4	1	4	4	3	5	4	5	1				0	1	1	2	6	6	7	1以外は金が掛かる	4	5	4	5	4	4	4	時間が無い	4	1	1
644	45	2	3	11	45	1	3	4	2	2	2	4	3	3	4	3	3	3	4	4	3	5	5	5	2	0	1	1				5	5	5	6	特にありません	4	4	3	5	3	4	3	イベントに参加しやすい環境作り	4	1	1
645	46	1	1	1	120	1	2	2	1	2	2	4	4	4	4	4	4	3	4	4	4	4	5	5	1				0	1	1	2	6	2	6	特になし	4	5	3	4	4	4	4	特になし	4	1	1
646	49	1	4	26	5	2	1	1	4	1	2	4	4	4	4	4	4	3	3	5	4	4	5	5	3				0	1	1	5	5	5	5	特にない	5	4	4	4	4	4	4	手間	3	1	1
647	45	2	4	2	60	1	2	1	1	2	2	3	3	3	3	3	3	3	3	3	3	3	4	3	3							4	4	4	4	特にない	3	4	4	4	4	4	4	情報がない	5	1	1
648	40	2	4	21	120	6	1	1	3	1	2	4	3	3	3	4	4	3	4	4	4	4	4	4	3							4	5	5	5	色んな方法があるが、どれも大変そう	4	4	5	5	3	3	3	特にない	5	2
649	76	1	5	11	30	1	1	1	3	3	2	4	4	4	4	4	4	3	4	4	3	4	4	4	3	0	1	1				3	4	5	5	いずれも難しそう	4	4	3	4	4	4	4	体が悪い	4	2
650	40	2	4	11	20	1	2	2	2	2	2	4	3	4	4	3	4	2	2	4	3	5	5	5	4							5	5	5	4	費用面は気になる	3	4	4	4	4	4	4	イベントへの参加意欲	6	1	1
651	76	2	4	1	40	4	3	2	3	1	3	4	3	5	4	5	4	4	5	5	5	5	5	5	1							7	7	5	5	海の栄養塩類の供給管理のために様々な努力がなされていることに感服しました	4	4	4	5	4	5	4	そのことに関する情報が身近な自治会活動の中で知らされる事が無い	2	1	1
652	71	1	4	1	10	3	3	2	5	2	2	4	4	4	4	4	4	4	5	5	4	5	5	5	2							3	4	6	6	海に適度の栄養を与えることは必要です	4	4	3	5	3	4	4	PRがよく行き届いていない	4	1	1
653	48	1	4	6	120	1	1	1	2	3	2	4	4	4	4	4	4	4	4	4	4	4	4	4	3							5	5	5	5	なし	4	4	4	1	4	4	4	なし	5	1	1
654	33	2	4	21	60	2	1	1	2	3	2	3	4	3	3	4	4	3	3	4	3	4	4	4	4							4	4	4	4	よくわからない。	4	4	4	4	3	4	4	興味を持っていない人が多い。	4	1	1
655	78	2	2	7	120	1	1	1	1	2	2	4	4	4	4	4	4	3	4	4	3	5	4	5	3							6	4	6	6	良くなれば良いと思う	3	5	5	5	4	4	3	体調が悪い	4	1	1
656	72	2	4	3	15	6	2	2	3	2	2	4	4	4	4	5	5	3	4	4	4	5	5	5	1							6	6	6	6	積極的に行うべきだと思う。	4	5	5	5	5	5	5	特にない。	4	1	1
657	51	1	3	11	15	1	1	1	1	3	2	4	4	4	4	4	4	4	5	5	4	5	4	4	3							5	6	6	7	わからない	3	4	4	4	4	4	4	わからない	5	2
658	70	1	4	1	5	6	4	4	5	3	1	4	4	4	4	5	5	4	4	5	4	5	5	4	1				0	1	1	6	5	5	6	特になし	4	5	4	4	4	4	4	単なる啓発・ボランティアへの呼びかけになっている	3	2
659	42	1	4	5	120	7	2	2	1	2	2	2	3	3	3	2	2	2	2	2	2	2	4	5	3							1	7	7	7	特にありません	5	5	5	5	5	5	5	特にありません	3	1	1
660	49	1	4	3	20	2	1	1	3	3	2	4	4	3	3	4	4	3	4	5	3	5	5	5	1							4	4	4	4	効果があるのか判断材料がないし、結果が先に出ているが故、原因がいまいちんからないから	4	4	3	5	3	4	3	時間がないり、身近ではないから	6	2
661	25	2	2	1	78	2	1	1	1	3	2	4	4	4	4	4	4	2	3	4	4	4	4	4	4				0	1	1	4	4	5	4	特になし。	4	4	4	5	4	4	4	特になし。	5	2
662	69	2	4	1	30	2	2	2	3	3	2	4	4	4	4	5	5	3	4	4	3	4	4	4	3							4	4	5	5	自分ももっと勉強しなければと思いました	4	4	3	5	4	4	4	どのような活動に参加すればよいかわかりにくい	3	1	1
663	72	1	4	1	10	2	2	2	1	3	2	5	5	4	4	4	4	3	4	5	3	5	5	5	2				0	1	1	5	5	4	5	特になし	3	4	4	5	3	3	2	海への理解が足りない	5	2
664	53	2	2	1	20	2	3	3	3	1	2	4	5	4	4	4	4	4	5	5	5	5	4	4	3				0	1	1	4	5	5	5	以外と人の手を掛けないと生物にとって良い環境を維持できない状態まできているのだなと、初めて知った。	4	4	4	5	4	3	4	一時期流行った釣り（特に太刀魚の乱獲）無駄にするものではない。それ以上に海へポイ捨てはやめるべし	4	1	1
665	59	1	4	21	60	3	3	3	3	2	2	4	2	4	4	4	4	4	4	5	3	5	4	5	1				0	1	1	5	6	6	6	各種栄養の目標量の把握とその実施が必要だと思う	4	3	4	5	4	4	4	海に直接関わっている方々はその為の行動をしているが、そうでない県民は実態をよく知らないのが障害になっていると思う	5	2
666	54	1	4	1	120	1	1	1	1	3	2	3	3	3	3	3	3	3	3	3	3	3	3	3	6	0	1	1				7	7	7	7	特にない良いと思う事をやって頂きたい	5	3	3	3	3	3	3	行くのが面倒	7	2
667	35	2	2	16	120	1	1	1	1	3	2	5	3	3	3	5	5	4	5	5	5	5	5	5	3	0	1	1				3	3	4	6	窒素の排出量を増加させるのは効果的だが、デメリットもあるのではと思う	4	5	1	4	4	4	1	特になし	5	2
668	49	1	4	1	30	1	1	1	1	3	2	3	4	3	3	3	3	3	3	3	3	3	4	4	2	0	1	1				4	3	3	3	知らないところで色々な活動がされていることにびっくりしました。	2	4	3	5	4	4	4	特に思い浮かばない。	6	1	1
669	39	1	4	17	120	1	1	1	1	2	2	4	2	2	2	2	2	2	2	3	3	4	4	5	4							4	4	4	4	聞いたことがない作業だが、効果があるのか心配	3	3	3	4	3	3	3	広報が足りない	6	2
670	54	2	2	1	30	2	2	2	3	3	2	4	4	4	4	4	4	3	3	3	3	4	4	3	3							5	5	4	5	３の海底こううんは海底にすむ生き物を傷つけてしまわないか少し気になります	3	4	3	4	3	3	3	特になし	6	2
671	78	2	4	21	60	1	1	1	1	3	2	3	3	3	3	3	4	3	4	3	3	3	3	4	4							3	4	4	4	特になし	3	3	4	4	3	4	3	特になし	5	2
672	47	2	4	8	90	2	1	1	2	3	2	4	4	5	4	3	4	3	4	4	4	5	5	5	3	0	1	1				4	4	5	5	初めて知った	4	4	5	5	4	4	4	状況を知らないこと	5	1	1
673	68	2	4	7	90	2	1	1	2	2	2	4	3	3	3	4	3	2	3	4	3	4	4	4	2							4	4	5	4	特になし	3	4	4	4	3	3	3	特に思い浮かばない	5	2
674	67	2	4	11	30	2	2	2	2	2	2	4	4	4	4	4	4	3	4	4	3	4	4	4	2				0	1	1	3	4	5	6	工場や下水処理場からの栄養塩類というのがよくわからない	4	4	4	5	4	4	4	わからない	4	2
675	55	2	4	1	120	1	2	2	2	2	2	3	3	3	3	3	3	3	3	3	3	3	4	4	3				0	1	1	4	4	4	4	特になし	4	4	3	4	4	4	4	分からない	4	1	1
676	27	2	4	7	90	2	2	2	2	2	2	3	4	3	3	3	3	3	3	3	2	2	3	2	5							5	4	4	5	特になし	2	3	2	3	3	4	3	特になさ	5	2
677	52	2	4	1	30	2	2	2	3	1	2	4	4	4	4	4	4	4	4	4	4	4	4	4	2				0	1	1	4	4	5	5	なし	4	5	4	4	4	4	4	なし	3	1	1
678	64	1	2	8	60	1	3	2	1	2	2	3	3	3	3	3	3	3	3	3	3	3	3	3	1							5	4	4	5	別になし	3	3	3	3	3	3	2	別になし	4	2
679	70	2	2	3	20	5	1	1	3	2	2	4	4	4	3	5	5	3	4	3	3	4	4	4	4				0	1	1	2	4	3	3	このアンケートで初めて知ったので今は思いつかない	4	4	3	5	3	3	4	具体的に提案して広くアピールする	4	2
680	55	2	4	1	5	4	2	1	5	1	2	5	4	5	5	5	5	3	5	5	4	5	5	5	3							4	5	5	7	なし	4	5	4	5	3	4	4	時間がない	4	1	1
681	62	2	3	6	120	1	1	1	1	1	2	3	3	3	3	3	3	3	3	3	3	3	2	2	3				0	1	1	1	5	6	5	特にない	2	4	4	1	3	3	3	何をすれば良いか具体的に分からない	4	2
682	53	1	4	11	30	1	2	1	1	2	3	2	2	2	2	2	1	2	2	2	2	2	1	1	3							4	4	4	4	わからない	1	2	1	2	2	2	1	わからない	5	1	1
683	42	2	4	1	120	1	1	1	1	2	2	3	4	4	4	4	4	4	4	4	4	4	4	4	1							4	4	4	4	くわしくわからない	2	4	4	5	4	4	4	外国人	4	1	1
684	60	2	4	1	120	2	2	2	1	3	2	3	3	3	3	3	3	3	3	3	3	3	3	3	2							4	4	4	4	よく分からない	3	3	3	3	3	3	3	わからない	5	1	1
685	32	2	4	25	10	5	4	4	4	1	2	4	5	4	4	4	5	1	5	5	3	5	4	5	1	0	1	1				1	5	5	6	わからない	4	4	4	5	3	4	4	情報が少ない	7	1	1
686	21	2	2	21	40	2	1	1	1	3	2	2	3	2	2	3	4	3	4	5	4	5	4	4	4				0	1	1	4	5	3	3	ない	3	3	4	4	3	3	3	ない	5	1	1
687	68	1	2	3	60	6	3	3	2	2	3	3	3	3	3	3	3	3	3	3	3	3	3	3	2							4	4	4	4	特になし	3	3	3	3	3	3	3	特になし	5	1	1
688	49	1	2	5	120	1	2	2	2	3	2	3	3	3	3	3	3	3	3	3	3	3	3	3	4							4	4	4	4	特になし	3	3	3	3	3	3	3	特になし	7	1	1
689	37	1	5	1	10	3	3	3	3	2	2	2	2	2	2	4	3	4	3	4	3	4	4	4	2				0	1	1	5	5	4	5	なし	3	2	3	2	3	2	2	意志が統一できてない	5	1	1
690	71	1	2	11	10	4	3	3	2	2	2	5	2	4	4	4	4	3	3	4	4	5	4	4	1							7	7	7	7	海水の管理をしっかり行いながら全てを実施すべき。	4	4	4	5	4	4	4	開催情報が分からない	3	2
691	56	2	3	1	70	1	1	1	1	2	2	3	3	3	3	3	3	3	2	3	3	2	4	4	4	0	1	1				1	3	4	6	栄養を与えたい	2	4	4	4	4	4	4	綺麗な海を作るために みんな 個人が行動しないといけない	6	2
692	47	1	4	1	60	1	4	4	1	3	2	5	3	4	4	3	4	3	4	4	3	5	4	4	1	0	1	1				7	4	4	7	どれも試してみたらいい	4	5	4	5	4	4	4	特に思いつきません	4	1	1
693	50	1	4	1	20	1	1	1	2	3	2	4	4	3	3	4	4	3	4	3	4	4	4	4	3	0	1	1				6	3	3	6	特に無し	4	4	4	4	3	3	3	具体的に何をすれば良いかわからない	4	1	1
694	27	2	4	6	120	1	1	1	1	3	2	3	3	3	3	3	3	3	3	3	3	3	4	4	4	0	1	1				4	4	4	4	よくわからない	3	3	2	2	3	3	3	なし	6	2
695	72	1	4	11	5	1	2	2	2	1	2	4	2	3	4	4	4	2	4	3	3	4	5	5	2	0	1	1				3	3	3	3	特になし	3	4	4	4	4	4	4	特になし	4	2
696	26	1	4	21	50	1	1	1	3	2	2	3	4	3	4	3	3	2	3	4	3	4	4	3	2	0	1	1				5	4	7	4	特になし	3	4	3	4	3	3	3	仕事とのスケジュールの兼ね合い	5	2
697	49	1	4	6	40	1	1	1	1	3	2	4	2	2	4	4	4	2	4	3	3	4	2	3	4				0	1	1	4	4	4	4	根本的原因の解決にはなっていないような気がする	3	4	3	4	3	3	2	経済的時間的体力的余裕のなさ	6	2
698	63	1	4	1	60	2	3	4	1	2	3	4	4	4	5	5	5	4	4	5	5	5	5	5	1				0	1	1	4	4	6	6	なるべく森林等の自然からの栄養補給が望ましい。	4	4	3	4	3	4	3	予想を超える暴風雨等の自然災害の多発。	4	1	1
699	38	2	2	1	120	1	1	1	1	2	2	3	3	3	3	3	3	3	4	3	3	3	5	4	4							5	5	5	5	特になし	4	4	4	4	4	4	4	特になし	4	1	1
700	62	2	2	1	20	1	2	2	1	2	2	3	3	3	3	4	4	3	4	4	4	4	4	4	2							6	6	6	5	森林等からの泥供給の場合、途中の河川や海が濁ったり等の影響は問題ないのかが一般人にはよくわからない。	3	4	4	4	3	3	4	自分の日常生活に余裕のない状態では他の事を考えたり何かをする余裕がない。不景気や物価上昇の中では自分の生活が精一杯で他の事に気を回せる余裕もないので、県民の生活安定が優先なのではないかなと思う。	5	2
701	29	2	4	3	30	1	1	1	2	3	2	3	3	3	3	4	4	2	3	4	2	5	4	4	4				0	1	1	4	5	5	7	費用がたくさんかかりそう。	4	4	4	5	3	3	4	時間がない。子供が小さい。	6	1	1
702	30	2	2	1	60	2	1	1	3	2	2	4	4	5	4	4	4	3	4	4	4	5	5	4	2	0	1	1				3	3	7	4	基本的には人工的な施策は海が汚れてしまうので、あまり良くないと感じる。	4	4	5	5	3	4	4	瀬戸内海まで車で行くのが遠いこと。	4	1	1
703	54	1	2	1	120	1	1	3	1	3	2	2	3	2	2	4	4	3	3	4	4	4	4	4	3							4	6	5	5	特になし	3	4	4	4	4	4	4	体がついていけない	7	2
704	26	2	4	3	30	1	1	2	1	2	2	3	3	3	3	1	3	1	1	2	1	3	4	3	4				0	1	1	5	4	3	4	特に何も思わない	3	3	3	3	3	3	3	プロジェクトそのものの知名度がない	6	1	1
705	79	2	2	2	45	1	3	3	2	1	2	4	3	4	4	4	4	4	4	4	4	4	5	5	2	0	1	1				7	6	6	6	国と地方自治体の協力が求められる。	4	4	4	4	4	4	4	各自治体の足並みが揃わない。	3	2
706	76	2	4	1	5	2	3	2	5	2	2	4	5	5	5	4	4	4	5	4	4	5	4	5	1	0	1	1				5	4	5	4	労力や時間・経費が沢山必要と成るのでしょう…六甲山系からの水流だけでは間に合わない状況なのですね…。我々県民が個々に出来る海への応援は無いのでしょうか？何か日々出来る事って何か教えてほしいです。	5	4	4	5	4	4	4	普段 小さな河川にゴミが目立ち(ポイ捨て等)拾い無せたらなぁ…と横目にみ通ります。ゴミへ辿り着き困難！個々の問題意識不足！※呼びかけキャンペーンやポスター(子供達の絵など)・CM・意識向上	2	2
707	50	1	4	21	5	3	3	3	4	1	2	4	2	4	4	4	4	2	3	4	3	4	4	4	2	0	1	1				5	3	5	5	特になし	3	4	4	4	3	3	3	わからない	5	1	1
708	35	1	2	13	120	1	1	1	1	2	2	4	4	3	4	3	2	2	3	3	4	3	4	4	1	0	1	1				2	3	3	4	瀬戸内海じゃなくとも海を汚しちゃいけない	4	5	4	4	4	4	4	環境汚染	4	2
709	48	1	4	3	30	1	2	2	3	2	2	3	3	3	3	3	3	3	3	3	3	3	3	3	3							4	4	4	5	なし	3	3	3	3	3	3	2	なし	4	2
710	66	2	3	4	60	2	2	1	2	3	2	4	4	3	4	4	4	3	4	4	3	4	4	4	1							4	6	4	6	費用対効果がわからないので、どれがいいのかわからない。	4	5	4	5	4	4	4	どうしたらいいのかわからない。	4	1	1
711	56	1	2	1	30	4	1	1	3	2	2	4	4	3	3	4	4	2	2	4	4	4	3	4	2	0	1	1				5	4	5	4	なし	4	4	4	4	3	3	3	なし	4	1	1
712	37	2	4	3	120	2	5	5	1	2	2	4	4	4	4	5	5	5	5	5	5	5	5	5	2				0	1	1	7	7	7	7	改善できる方法が分かっているのであればした方が良いと思います。	5	5	5	5	5	5	5	何をしたら良いかわからない	2	1	1
713	62	2	4	1	120	4	2	2	2	1	2	4	4	4	4	5	4	4	4	4	4	4	5	5	1							6	6	6	6	自然をキープすることが大切である。	5	5	5	5	5	5	5	時間とお金の不足「	2	1	1
714	72	1	4	1	60	4	2	2	2	1	2	4	4	4	4	4	4	4	4	4	4	4	4	4	2							6	6	6	6	特になし	4	4	4	4	4	4	4	特になし	4	2
715	69	1	4	1	40	1	1	2	3	3	2	4	4	4	4	5	5	3	4	4	4	4	5	5	3							1	6	6	3	特にない	4	4	4	5	3	3	3	思いつかない	5	2
716	60	2	2	1	120	3	1	1	2	2	2	3	3	3	3	3	3	3	3	3	3	3	3	3	4							4	4	4	4	特になし	4	4	4	4	4	4	4	特になし	4	1	1
717	81	2	2	4	10	4	3	3	3	2	2	5	5	5	5	5	5	4	4	5	5	5	4	4	2	0	1	1				4	5	5	5	海に放流することで大腸菌が増えることがあっては困る。	4	4	4	5	4	4	4	釣り人のマナー	4	2
718	65	1	2	16	50	1	3	2	2	2	2	3	4	4	3	3	3	2	3	4	2	4	4	4	3	0	1	1				4	4	4	5	詳しいことはわからない	3	3	3	5	2	3	2	お金	7	1	1
719	69	1	4	1	20	5	4	4	4	1	2	5	4	4	4	5	5	4	5	4	4	5	4	5	2							5	6	7	7	大変な作業だと思うがぜひすいしんしてほしい	4	4	5	5	5	5	5	特にありません	3	1	1
720	55	2	4	1	15	6	2	3	5	2	2	3	3	3	2	5	5	3	3	5	3	5	4	4	2							2	3	6	3	人為的な対策は、逆に生態系を壊しそう	4	4	5	5	4	4	5	イベントぽく集まるのは苦手	6	2
721	38	1	4	5	120	3	5	3	3	1	2	4	4	5	4	4	3	3	3	4	4	5	4	5	2				0	1	1	6	5	5	5	知らないところで色々な活動をされているんだなと思った。	4	4	4	4	4	4	4	河川敷にゴミが散乱している。	4	1	1
722	61	1	2	10	20	5	4	4	5	1	2	5	3	4	5	5	5	3	5	5	3	5	4	5	1				0	1	1	1	5	2	6	なるべく自然に近い状態で海を浄化してほしい	5	5	4	5	4	4	4	工場の排水	1	1	1
723	20	2	2	1	90	1	1	1	1	3	2	3	3	3	3	3	3	2	4	3	3	4	4	4	4							5	5	5	5	ない	2	4	3	5	3	3	3	わからない	6	2
724	46	1	4	10	30	1	1	1	1	2	2	2	4	3	3	3	3	3	2	4	3	3	4	4	4	0	1	1				2	4	4	4	なし	3	4	3	4	3	3	3	なし	5	1	1
725	34	2	4	15	90	1	2	2	2	3	2	4	4	4	4	4	4	4	4	4	4	4	4	4	3				0	1	1	2	2	4	4	他の問題が起きるのではないかと懸念する	4	4	4	4	4	3	3	地元産の海産物の価格高騰	4	1	1
726	71	1	2	10	3	2	2	2	5	1	2	5	5	5	5	5	5	5	5	1	1	5	1	1	4							6	1	1	6	特にない	3	2	2	5	2	2	2	ない	5	1	1
727	56	2	3	1	120	4	2	2	3	2	2	4	4	4	4	4	4	2	4	5	2	5	5	5	2				0	1	1	3	5	3	5	色々な方法があるんだなと思いました。	4	4	4	5	4	4	4	ボランティアとかの発信をもっとして欲しい。	4	1	1
728	36	2	2	21	50	1	2	5	4	2	2	4	3	2	2	4	3	2	2	4	3	2	4	3	6							5	4	4	1	なし	4	3	4	4	3	2	2	なし	7	1	1
729	62	1	4	1	20	2	1	2	3	3	2	4	3	4	4	4	4	4	4	4	4	4	4	3	3	0	1	1				4	5	4	5	とくになし	4	4	5	4	4	4	4	仕事で時間がない	4	1	1
730	64	2	4	16	40	2	3	1	2	3	2	4	5	5	5	5	5	3	4	5	4	5	5	4	3							4	4	4	4	特になし	4	4	4	5	4	4	4	特になし	4	1	1
731	76	1	2	28	15	1	2	4	1	2	2	2	2	4	3	3	3	2	3	3	3	4	4	4	1							6	1	4	7	特になし	3	4	2	5	2	4	2	年齢的に無理がある	5	1	1
732	51	2	4	12	10	2	1	1	4	3	2	4	4	4	4	4	4	3	4	4	4	5	5	5	3							4	5	5	5	いろいろな方法があることがわかりました	4	5	4	5	4	4	4	実施していることを知らない	4	1	1
733	65	1	4	1	15	2	2	1	5	3	2	5	3	4	4	5	5	1	5	5	3	5	5	5	2	0	1	1				7	7	7	7	やれることはすべてやるべきですし、協力できることがあればやりたいと思います。	4	5	4	5	3	3	4	自宅から至近の場所で開催して頂けるとありがたいです。あまり遠いとたどり着くのが大変です。	5	1	1
734	60	2	4	9	60	4	3	3	4	1	1	4	4	4	4	4	4	4	5	5	5	4	5	5	1	0	1	1				4	6	6	6	海のそうじもたいせつだとおもう	4	4	5	5	5	4	4	特にはありません。機会があれば参加	3	2
735	46	2	4	1	120	1	1	1	1	2	2	3	3	4	4	4	4	3	4	5	4	5	4	4	3							3	4	6	4	なし	3	3	4	5	4	4	4	なし	4	1	1
736	72	1	4	21	10	5	3	3	5	1	2	5	5	5	5	5	5	3	5	5	4	5	5	5	2	0	1	1				6	6	6	7	瀬戸内法により海がきれいになりすぎていると思う	2	4	4	5	4	4	4	特にありません。	4	1	1
737	41	2	2	10	90	1	1	1	1	2	2	3	2	2	3	4	4	4	4	4	4	4	4	4	4							4	4	4	4	わからない	3	4	4	4	4	4	4	現地までの交通手段	5	1	1
738	64	1	3	1	15	4	4	4	4	3	2	5	5	5	5	5	5	3	5	5	5	5	5	5	1				0	1	1	7	7	7	7	いいね	4	5	5	5	5	5	5	経済的困窮	4	1	1
739	62	1	2	10	3	4	2	2	3	1	2	4	4	4	4	4	4	4	3	4	3	4	4	4	3							4	4	4	4	対策については、わからない	4	3	3	3	3	3	3	全国の流通制度	5	1	1
740	54	2	4	1	120	1	4	4	1	2	2	4	3	3	4	4	4	2	4	4	2	4	4	4	2							5	5	5	5	特になし	3	4	4	4	3	3	3	特になし	6	1	1
741	67	1	2	1	30	1	3	2	1	2	2	5	3	4	4	3	3	3	4	4	3	4	4	4	2							4	5	5	5	特になし。	3	3	4	4	4	4	3	わからない。	4	2
742	54	1	4	1	30	3	3	3	2	2	2	3	3	3	3	4	3	3	3	4	3	3	4	4	3							5	5	5	5	特になし	3	3	3	3	3	3	3	特になし	5	2
743	58	2	2	1	120	1	1	1	1	2	2	3	3	3	3	3	3	3	3	3	3	3	3	3	6							4	4	4	4	特にし	3	3	3	3	3	3	3	特になし	5	2
744	52	1	4	21	50	1	5	5	1	2	2	3	3	3	3	3	2	3	3	3	3	2	3	3	1							6	6	6	6	なし	3	3	3	3	3	3	3	なし	5	1	1
745	52	1	4	3	10	3	1	1	4	3	2	5	5	5	5	5	5	5	5	5	5	5	5	5	2							4	7	7	7	特にありません	5	4	5	5	4	5	5	わかりません	2	1	1
746	34	2	2	1	5	2	3	3	2	2	3	4	4	4	4	4	4	4	4	4	4	4	4	4	2							5	5	5	5	わからない	3	3	3	3	3	3	3	わからない	4	1	1
747	54	1	5	10	15	1	2	2	3	2	2	3	4	4	3	3	4	2	2	3	2	4	3	3	4				0	1	1	6	6	6	6	特になし	3	4	4	4	3	3	3	わからない	5	2
748	44	2	4	21	80	3	1	1	1	2	2	3	3	3	3	3	3	3	3	3	3	3	3	3	3							4	4	4	4	特になし	3	3	3	3	3	3	3	特になし	5	1	1
749	74	2	2	1	5	5	1	2	5	1	2	5	4	4	4	4	4	3	4	4	4	5	4	4	3	0	1	1				5	5	5	5	近年イカナゴの漁獲量がふそく	4	4	2	3	3	4	4	べつになし、行政の指導にしたがいます	4	1	1
750	76	1	3	10	10	2	5	5	4	2	2	4	4	4	4	4	4	4	4	5	4	5	5	5	1				0	1	1	6	6	7	7	山と川と海の共生が大事だと思う	4	4	4	5	4	4	4	ひとりひとりの意識	2	2
751	51	1	4	1	20	2	2	1	3	2	2	4	3	3	3	4	4	4	4	4	4	3	4	4	3	0	1	1				5	5	5	5	特にない	2	4	4	4	4	4	4	特にない	4	1	1
752	66	1	4	21	30	1	1	1	1	2	2	4	4	4	4	4	4	3	4	4	4	5	4	5	2				0	1	1	6	6	6	6	清掃など自分が出来る事からやりたい	4	4	4	4	3	3	4	各個人の意識	4	2
753	34	1	3	3	60	1	1	1	1	2	2	1	3	1	1	1	3	1	1	1	1	4	4	4	4	0	1	1				4	4	4	4	ない	2	3	3	5	3	3	3	ない	5	1	1
754	37	2	2	1	60	1	3	3	1	3	2	1	1	1	1	1	1	1	1	4	1	4	4	4	4	0	1	1				4	4	4	4	今のところどの程度効果出てるんだろう	3	4	1	4	1	1	1	めんどくさいと感じる心	6	1	1
755	49	1	2	2	60	1	2	3	1	2	2	4	4	4	4	4	4	2	2	4	2	4	4	4	1				0	1	1	6	5	3	5	なし	3	4	4	5	3	3	3	ない	6	1	1
756	83	2	1	2	60	1	2	2	1	3	2	3	3	3	3	4	5	3	4	4	3	4	5	5	4	0	1	1				4	4	4	4	特に無い	3	3	4	5	3	3	3	ない	6	2
757	78	1	4	21	30	1	2	2	1	1	2	5	5	5	5	5	5	5	5	5	5	5	5	5	1	0	1	1				6	4	6	5	出来れば自然による問題解決が行われると良いのだろうが、人工的に手を加えるのはある程度仕方ないのかと思う	4	5	4	5	4	4	4	経済的に余り余裕がない	4	1	1
758	43	2	4	2	5	2	1	2	2	2	2	3	3	4	3	4	4	5	5	4	5	5	5	5	2							4	4	4	4	素晴らしい	5	5	5	5	5	5	5	遠い	4	1	1
759	49	1	4	7	90	2	2	2	1	3	2	5	5	5	5	5	5	5	5	5	5	5	5	5	1				0	1	1	7	7	7	7	きれいな瀬戸内海を維持したい	5	5	5	5	5	5	5	特になし	4	1	1
760	38	1	4	7	120	1	4	3	3	2	2	5	5	5	5	5	5	5	5	5	5	5	5	5	1				0	1	1	7	7	7	7	期待できます。	5	5	5	5	5	5	5	お金がないから。	1	1	1
761	65	1	2	16	60	1	2	2	1	2	2	3	3	3	3	4	4	4	4	4	4	4	4	4	4							4	4	4	4	よくわからない	3	3	3	3	3	3	3	よくわからない	4	1	1
762	38	2	5	26	5	2	2	1	3	3	3	4	3	3	4	4	4	2	3	3	2	4	4	4	4	0	1	1				3	5	4	3	4番は海が汚くならないのか心配	3	3	3	4	3	3	3	意識の低さ	5	1	1
763	50	1	2	10	120	7	5	5	5	3	3	5	5	5	5	1	1	1	1	1	1	1	1	1	6							7	7	7	7	なし	5	5	5	5	5	5	5	なし	8	1	1
764	74	1	4	10	15	6	4	4	5	3	2	4	4	4	4	4	4	4	4	4	4	4	4	4	1				0	1	1	6	5	5	6	あらゆる方法で豊かな瀬戸内海を取り戻してほしい。	5	5	4	5	4	5	4	特にない。	4	1	1
765	45	2	3	3	120	1	2	1	1	2	2	3	3	3	3	3	3	3	3	3	3	3	3	3	3				0	1	1	4	4	4	4	ない	3	3	3	2	3	3	3	なし	5	2
766	49	2	4	9	100	1	3	4	1	2	2	5	5	5	5	5	5	5	5	5	5	5	5	5	1				0	1	1	7	5	6	7	1以外の方法を知らなかった	5	5	5	5	5	5	5	なし	3	1	1
767	74	2	2	11	30	3	2	2	2	3	2	4	4	4	4	4	4	4	4	4	4	4	4	4	2				0	1	1	4	4	5	5	工場などからの場合、不必要なものまで入りそうで心配	4	4	4	5	4	4	4	高齢でボランティア活動への参加には限界がある。	5	1	1
768	46	2	2	1	120	2	1	1	3	3	2	3	3	3	3	4	4	4	4	4	4	4	4	4	1							4	4	4	4	特になし	3	3	3	4	3	3	3	特になし	4	1	1
769	73	1	4	16	40	3	4	4	3	1	2	4	3	4	4	4	4	3	4	4	4	4	4	4	1							2	5	5	7	海苔の不作、いかなごの不漁など数年前から続いているが、対策の研究、具体的な対策を実施したなど聞いたこともなく先が不安。	4	5	5	5	5	5	5	全問の対策を個人でできることに落として具体的に明示して日常から取り組めることを明示して取り組むことが重要。	2	2
770	48	1	2	1	120	1	1	1	1	2	2	3	3	3	3	3	3	3	3	3	3	4	4	4	4	0	1	1				4	4	4	4	特にない	3	3	3	2	3	3	3	特にない	4	1	1
771	58	1	2	3	60	5	1	1	2	2	2	4	4	4	4	5	4	4	4	5	4	4	5	5	1				0	1	1	6	6	6	6	そういう活動があることをもっと勉強しようと思った	5	4	5	5	4	4	4	海づくりへの情報がもっと欲しい	3	1	1
772	42	2	2	3	60	2	4	1	1	2	2	3	3	3	3	3	4	4	4	4	4	4	4	4	2							1	1	1	1	ない	4	4	3	4	4	4	4	分からない	4	1	1
773	68	1	4	2	25	2	1	2	3	3	2	4	2	4	5	4	4	2	3	5	4	5	4	4	2							2	2	6	7	1は汚染の言い訳に聞こえる	3	5	3	5	4	4	4	意識の低さ	5	1	1
774	65	1	4	11	10	2	3	2	4	3	2	4	4	4	4	4	4	4	4	4	4	4	4	4	1	0	1	1				4	4	5	5	専門的なことはよくわからない	3	4	4	4	3	3	3	何をすればよいかわからない	5	1	1
775	52	1	4	2	30	4	1	1	1	2	2	3	4	3	3	4	4	3	3	4	3	4	4	4	4	0	1	1				4	4	4	4	難しい	4	4	3	4	3	3	3	身近ではないです	4	1	1
776	69	1	4	2	10	6	3	3	4	3	2	4	4	4	4	4	4	4	4	4	4	4	4	4	3							2	5	5	5	瀬戸内海の浄化のために、流入する河川の水質を綺麗にした結果、今度は瀬戸内海が栄養不良になったなど、学者や行政担当者の責任が非常に大きいと思う。今からでも徹底的に責任を追及すべきだ。	4	4	3	4	4	4	3	学者や行政の言っていることが、コロコロ変わった事。学者や行政はキチンと責任を取るべきだ。喰い逃げは許さない。	4	1	1
777	43	2	4	7	120	1	2	1	1	2	2	4	4	4	4	4	4	4	4	4	4	4	2	4	3	0	1	1				5	5	5	5	よくなってほしい	4	4	4	4	4	4	4	情報	6	1	1
778	66	1	2	5	120	1	1	1	2	2	2	3	3	3	3	3	3	3	3	3	3	3	3	3	4							3	3	3	3	特になし	3	3	3	3	3	3	3	特になし	7	2
779	50	2	4	1	120	1	1	1	1	3	2	3	3	3	3	3	3	3	3	3	3	3	3	3	4							4	4	4	4	特になし	2	3	3	3	3	3	3	特になし	7	2
780	39	2	4	1	120	1	1	1	1	3	3	3	3	3	3	3	3	3	3	3	3	3	4	4	4				0	1	1	4	4	4	4	なし	3	3	3	3	3	3	3	なし	4	1	1
781	37	2	3	16	30	1	1	1	1	2	2	2	3	3	4	3	3	3	3	4	3	4	5	4	3							4	4	4	4	よくわからない	3	3	4	4	3	3	3	特になし	5	2
782	74	1	3	1	30	1	2	3	1	2	2	4	3	4	4	4	4	3	4	4	4	4	4	4	2							4	6	6	6	山を大切にし海を守ろう	4	4	4	4	4	4	4	分からない	4	1	1
783	55	2	3	21	120	1	1	1	1	3	2	2	2	2	2	2	2	3	3	2	2	2	2	2	4	0	1	1				4	5	6	5	海底耕うん いいですね	2	4	3	5	3	3	3	伝わっていない	5	2
784	60	2	2	21	30	1	1	1	2	3	2	4	5	4	4	4	4	4	4	5	4	5	5	4	1	0	1	1				4	6	6	5	特になし	4	5	4	4	4	4	4	特になし	4	1	1
785	54	2	2	1	60	3	1	1	3	2	2	2	2	2	2	3	3	2	2	5	4	5	5	5	2	0	1	1				4	4	4	4	とくにない	4	3	4	5	3	3	3	とくにない	6	1	1
786	57	1	4	3	20	4	1	2	4	1	2	4	4	5	5	4	4	3	4	4	3	5	3	3	2				0	1	1	7	7	7	7	きれいな海は大切です。	2	5	5	5	5	5	5	なし	4	2
787	53	2	4	21	10	2	3	2	5	2	2	4	4	4	4	5	4	3	4	4	3	4	4	4	1	0	1	1				5	5	5	5	やれることからやるのは大事な事だと思う	4	4	4	4	4	4	4	何をすればよいかわからない。	4	2
788	70	1	4	1	15	2	3	3	4	2	2	4	4	4	4	4	4	4	4	4	3	4	3	3	3							4	4	5	5	特に思いつかない	4	4	3	5	3	3	3	情報が少ない	3	1	1
789	60	1	4	27	90	1	3	3	3	2	2	4	4	4	4	4	4	4	4	4	4	4	4	4	2				0	1	1	6	4	5	7	特になし	3	4	3	4	4	4	4	知る機会が少ない	4	1	1
790	53	1	4	1	15	4	3	2	4	2	2	4	4	4	4	4	4	3	4	4	4	5	3	4	5							4	4	2	1	瀬戸内海の環境保全が本当に必要か否か、精査した上で必要な施策を実行して欲しい	3	4	3	3	2	2	2	税金をどれだけ投入するか	5	1	1
791	55	2	4	5	3	1	1	1	1	3	3	3	3	3	3	3	3	3	3	3	3	3	3	3	4							4	4	4	4	特に無し	3	3	3	3	3	3	3	特に無し	5	1	1
792	53	1	4	2	120	2	2	1	2	3	2	3	4	3	3	4	3	3	3	4	3	3	4	3	3							3	3	4	5	環境に配慮は必要です	4	4	3	4	3	3	3	意識が低いこと	5	2
793	58	1	4	2	25	3	3	3	3	2	1	4	4	4	4	4	5	3	4	4	4	4	4	4	2							6	6	6	6	特にない	4	4	4	5	4	4	4	わからない	4	1	1
794	63	2	2	1	30	1	2	2	2	1	2	5	4	5	5	4	5	3	4	4	3	5	5	4	3				0	1	1	4	5	5	5	特にない	3	4	5	5	3	3	3	特にない	5	2
795	68	2	3	11	30	2	1	1	1	1	2	4	4	4	4	4	4	2	3	3	3	4	4	3	3				0	1	1	2	4	2	5	何が良いのか良く分からない	4	4	4	4	4	4	4	情報が分からない	6	2
796	70	1	2	10	12	2	3	3	5	3	2	4	4	4	4	4	4	3	4	4	3	4	4	5	2							3	4	6	5	工場、下水処理場からの供給は各基準値の設定､量など管理が大変。行政として監視できるか不安である	4	4	4	4	3	3	4	①交通手段の確保②設定場所（海水浴場等以外の場所）の設定等	4	1	1
797	69	1	2	11	10	2	2	2	3	3	2	4	4	4	4	4	4	3	4	4	4	4	4	4	1	0	1	1				5	4	5	5	思いつかない	4	4	3	5	4	4	4	県民の海洋への危機感が薄いと思える	3	1	1
798	55	1	4	10	15	2	2	1	3	2	2	4	3	4	4	3	4	2	4	4	3	4	3	4	3				0	1	1	4	4	5	5	なるべく人工的な物質の直接投入は控えて欲しく感じる	4	4	4	4	4	4	4	問題への無関心	4	2
799	73	1	4	21	50	1	2	2	3	3	2	4	2	4	4	3	3	2	2	3	2	4	4	4	3							5	5	5	5	特にない	3	3	4	4	3	3	3	時間がない	6	1	1
800	59	2	4	21	20	1	1	3	3	2	2	4	3	3	3	3	3	3	3	3	3	3	3	3	3							6	4	4	6	特になし	3	3	3	5	3	3	3	特になし	7	1	1
801	42	1	5	10	60	3	3	2	1	2	2	2	3	4	3	2	3	5	4	3	2	3	2	3	4	0	1	1				3	5	3	5	なし	2	2	1	4	4	3	2	なし	6	1	1
802	60	2	4	1	120	1	4	1	1	3	2	4	4	4	4	4	2	3	4	4	2	4	4	4	2	0	1	1				4	4	4	4	なし	3	3	3	4	3	3	3	不必要な商業施設をつくりすぎ	5	1	1
803	42	1	4	1	120	1	2	2	3	3	2	4	3	4	4	3	3	2	3	4	3	4	4	4	2				0	1	1	2	3	4	4	これが効果的なのか、わからない問題ないのか	4	3	2	4	3	4	3	物価高でそれどころではない	5	1	1
804	58	2	4	21	60	2	2	2	3	1	2	4	4	4	4	4	4	4	4	4	4	4	4	4	1				0	1	1	5	5	5	7	必要な施策だと思う	4	4	4	5	4	4	4	どのように参加してよいのかわからない	3	2
805	54	2	2	3	60	1	2	2	1	2	2	3	3	3	3	4	4	3	5	4	3	5	3	5	3	0	1	1				4	4	5	4	各家庭で簡単にできることがあればいいと思う	4	4	4	5	3	3	3	個人や家庭で無理なく簡単にできることがわかりにくい	6	1	1
806	30	2	4	21	5	3	2	4	4	2	2	4	2	4	3	3	2	3	2	2	4	3	2	3	2							2	6	3	6	なし	3	4	3	2	4	2	2	なし	3	1	1
807	65	1	4	29	10	4	4	4	5	1	2	4	4	4	4	4	4	4	5	4	4	4	4	5	2							5	4	4	4	特になし	4	4	4	5	3	4	4	政治家の意識の低さ	4	1	1
808	66	1	4	11	15	2	2	2	3	3	3	3	3	3	3	4	4	4	4	4	4	4	4	4	2							2	2	4	4	海を守ることは大事	3	4	4	4	4	4	4	特に思いつかない	4	2
809	56	2	4	1	5	6	1	1	5	2	2	5	5	5	5	5	5	5	5	5	5	5	5	5	3	0	1	1				7	7	7	7	海が栄養豊富になるためなら、出来ることはするべきだと思います。	5	5	5	5	5	5	5	ボランティアが少ない	1	2
810	63	1	4	2	40	1	3	3	2	2	2	4	3	3	4	3	4	3	4	4	4	4	4	4	3				0	1	1	4	4	5	5	なし	3	4	3	4	3	3	3	手間がかかる	5	1	1
811	62	1	4	11	30	1	3	2	2	2	2	3	3	3	3	4	4	3	3	4	3	4	4	4	3							4	4	4	4	とくにない	3	4	3	4	3	4	4	交通	5	1	1
812	55	2	2	1	60	1	1	1	2	2	2	3	3	3	3	3	3	3	3	3	3	4	4	4	4							4	4	4	4	わからない	4	4	3	4	3	3	3	特にない	4	1	1
813	73	1	4	1	30	2	4	4	3	1	2	4	3	4	4	5	5	4	4	5	4	5	4	4	2							3	4	6	7	自然のサイクルをうまく利用すべきだ	4	4	4	4	4	5	4	いつどのような活動があるのか、広報してほしい。	3	1	1
814	71	1	2	1	100	1	1	1	1	3	3	3	3	3	3	3	3	3	3	3	3	3	3	3	6							4	4	4	4	わからない	3	3	3	3	3	3	3	わからない	5	2
815	58	1	2	10	2	1	2	3	5	2	2	3	3	3	3	4	3	4	3	3	3	3	4	4	1							5	6	6	5	無し	4	4	4	4	4	4	3	無し	6	2
816	61	1	3	16	50	1	1	1	1	2	2	1	1	1	1	3	4	3	4	4	3	5	5	4	1	0	1	1				2	6	6	7	特にない	4	4	3	5	3	5	4	時間	5	2
817	39	1	2	2	90	1	2	1	1	2	2	3	3	3	3	3	3	3	3	3	3	3	3	3	1				0	1	1	4	4	4	4	特になし	3	3	3	3	3	3	3	特になし	6	1	1
818	58	1	2	1	10	2	2	2	3	3	2	4	4	4	4	4	4	4	4	4	4	4	4	4	2	0	1	1				4	3	3	4	しっかりとやってほしい	3	4	4	4	4	4	4	関心のなさ	4	2
819	70	2	2	1	60	1	2	1	2	2	2	3	3	3	3	3	3	3	3	3	3	3	4	3	4				0	1	1	4	4	5	5	特になし	3	4	4	4	3	3	4	特にないと思うが、自身の生活が優先で参加する余裕のない人もいると思う。	5	2
820	44	2	4	8	0	1	1	1	1	2	2	3	3	3	3	3	3	3	3	3	3	3	4	3	4				0	1	1	4	4	4	4	よくわからない	3	3	3	3	3	3	3	わからない	4	2
821	57	1	4	6	120	1	1	3	1	3	2	4	4	4	4	3	3	3	3	3	3	4	3	4	2				0	1	1	6	6	6	6	兵庫県だけでできるのか？	3	3	3	5	3	3	3	お金がない	5	2
822	73	1	4	7	60	2	1	1	3	3	2	3	4	4	4	4	4	2	4	4	3	4	5	4	2	0	1	1				5	5	6	4	なし	3	4	3	5	3	3	3	なし	6	2
823	54	1	4	16	60	1	2	3	3	3	2	4	4	4	4	4	4	4	4	4	4	4	4	4	1	0	1	1				2	2	6	6	打てる手は早急に実施すべき	4	4	3	4	4	4	4	森林の適切な管理をする人手が不足している。	4	1	1
824	36	1	4	21	20	1	2	2	1	3	2	5	4	5	5	5	5	2	3	4	3	5	5	5	1							5	4	4	5	どれほど効果があるのかよく分からない	4	4	4	5	3	3	3	達成感がない	5	2
825	57	2	4	21	120	1	3	3	2	1	2	4	4	4	4	4	4	3	4	4	4	4	2	4	2							2	2	4	7	もっと実験とかして欲しい。	3	4	4	4	4	4	4	もっと告知して欲しい。	5	1	1
826	42	2	2	2	120	1	2	1	1	3	2	2	3	4	4	4	4	4	4	4	4	4	4	4	4							3	4	5	4	なし	3	4	4	4	4	4	4	目の前の生活に精一杯でそこまで考えられない	4	2
827	73	2	4	1	10	6	4	2	5	1	2	4	4	4	4	5	5	3	4	4	4	5	5	5	1							4	6	6	6	できるだけ早くした方が良いと思う	4	5	5	5	4	5	5	どこでどんな活動をしているのかがまったく伝わってこない。広報活動を強め広く発信すべきだと思う	3	1	1
828	49	2	4	1	90	1	1	1	1	3	2	3	3	3	3	3	3	2	4	4	3	4	4	4	2							4	4	4	4	それぞれの施策は良いことだと思う	4	4	5	5	4	4	3	特にない	4	1	1
829	36	1	4	12	60	1	1	2	1	2	2	3	2	2	2	4	5	4	4	4	4	5	5	4	2							5	2	3	4	良さそう	5	5	4	3	5	5	4	わからない	5	2
830	40	1	4	11	20	4	3	3	3	1	2	5	4	4	4	4	4	3	4	4	3	5	4	3	3				0	1	1	5	4	5	5	専門家のベストな意見を知りたい	4	4	4	5	3	3	3	何をすればいいか情報が少ない	5	1	1
831	63	2	4	3	2	4	1	2	2	2	2	3	2	2	2	4	4	2	3	3	3	4	4	4	3							2	2	3	3	よくわからない	4	4	4	4	3	3	3	余裕があれば	5	1	1
832	68	1	3	1	30	1	1	2	1	3	2	2	2	2	2	3	3	3	2	3	3	3	4	4	4							4	4	4	4	ない	3	4	4	4	4	4	3	知らない	4	2
833	77	1	5	3	20	3	1	4	2	2	2	4	3	4	4	4	4	4	4	5	4	4	5	5	1	0	1	1				4	6	6	6	1についてhあわからない	4	4	4	4	4	4	4	時間がない	4	2
834	43	2	4	2	60	1	4	1	1	2	2	4	5	4	4	4	4	3	3	4	4	4	5	4	2	0	1	1				4	4	6	5	特になし	4	4	5	5	4	4	4	特になし	2	1	1
835	64	1	2	11	20	2	2	3	2	3	2	5	3	4	3	4	4	3	3	3	3	4	4	4	1				0	1	1	6	5	6	6	特にない	3	4	4	5	3	3	3	日々の生活と直接の結びつきが薄く、動機づけがむづかしいのではないか。	7	1	1
836	63	1	4	3	10	2	1	1	3	2	2	3	4	3	4	3	4	3	4	3	4	3	3	4	2							4	4	4	4	維持が大変	4	3	4	3	4	3	4	特にない	3	2
837	45	2	2	1	60	1	2	2	1	2	2	3	3	3	3	3	3	3	3	3	3	3	3	3	4							4	4	4	4	わからない	3	3	3	3	3	3	3	なし	4	1	1
838	64	1	2	1	60	2	3	3	1	3	2	4	4	4	4	4	4	3	5	5	4	5	5	5	1	0	1	1				3	4	5	6	自然を守るためには、自然からの供給が良い	4	4	4	4	4	4	4	どこでどんな活動が行われているのか見えない	3	1	1
839	40	2	2	21	60	1	1	1	1	3	2	3	3	3	3	3	3	3	3	3	3	3	4	4	4	0	1	1				4	4	4	4	特になし	3	3	3	5	3	4	3	特になし	4	2
840	25	2	3	5	120	3	1	1	2	2	2	5	5	5	5	5	5	3	5	5	5	5	5	5	1							3	7	7	7	なるべく人の手で自然を利用した方法が安心できそうです。	4	5	3	5	4	4	4	海のある地域が遠いので情報をすぐ得られず海側へは向かうのも大変な為協力の仕方がわからない。海そのものが好きなので本当は何か参加したい。	3	1	1
841	52	2	2	21	60	1	1	1	1	3	2	2	4	2	2	3	3	2	3	3	2	4	4	4	4							4	4	4	4	特にない	3	3	4	4	3	3	3	ない	6	2
842	72	1	4	28	25	3	3	3	2	2	2	4	4	4	4	4	4	4	4	4	4	4	4	4	1	0	1	1				5	5	5	5	なし	4	4	4	4	4	4	4	なし	5	1	1
843	50	1	3	1	20	2	2	3	1	1	2	4	4	3	4	4	4	4	4	4	4	4	4	4	1	0	1	1				6	4	6	6	ない	3	4	3	3	4	3	2	法律	6	1	1
844	55	1	4	21	60	1	1	1	2	3	2	4	4	4	4	4	4	3	3	4	3	4	4	4	3				0	1	1	6	6	6	6	よい施策と思う	3	4	3	4	3	3	3	わかりません	5	2
845	59	1	4	9	120	2	1	1	2	3	2	4	2	4	3	4	3	3	3	3	3	4	4	4	2	0	1	1				3	5	3	5	対策費用の予算確保	4	4	4	4	4	4	4	時間	4	2
846	65	1	4	1	120	4	3	3	1	2	2	4	4	4	4	4	4	4	4	5	4	5	5	5	1							6	6	6	6	費用対効果が高く、汎用性も高いので、Berry Good ！	5	5	5	5	5	5	5	特になし	5	2
847	60	2	4	1	90	2	2	1	2	2	2	4	4	4	4	4	4	4	4	4	4	4	4	4	3							3	4	5	4	わからない	3	4	3	4	3	3	3	わからない	5	2
848	50	1	4	30	20	3	3	3	5	1	1	4	4	4	4	4	4	4	4	4	4	4	4	4	2				0	1	1	4	5	5	5	海を大切に	4	4	4	4	4	4	4	自分一人のちからでは限界があること	3	1	1
849	75	1	4	6	40	4	2	2	2	3	2	4	4	4	4	5	4	3	4	5	4	5	5	5	1				0	1	1	3	5	6	5	そもそも何故栄養分が何故不足したのかの原因追及が必要	3	4	3	5	4	4	4	高齢化	4	1	1
850	59	1	4	1	20	1	1	1	3	2	2	4	4	3	3	4	4	4	4	5	4	5	4	4	2				0	1	1	4	5	5	5	自分が出来そうなことは、森林等からの栄養塩類供給。	4	4	5	5	4	4	4	健康体力面	4	1	1
851	54	2	4	8	120	1	1	1	2	3	2	3	3	3	3	3	3	3	3	4	3	3	4	4	3							4	4	4	4	今知ったばかりの情報に軽々しく意見しません	3	3	3	4	3	3	3	情報がいきわたっていない	4	1	1
852	74	2	2	8	60	1	3	2	1	2	2	4	4	4	4	4	4	3	3	3	3	4	3	4	2							6	5	4	6	特にない	3	4	3	5	3	3	3	わからない	5	2
853	65	1	4	1	10	1	1	3	3	1	2	4	4	4	4	4	4	3	5	5	4	4	4	4	1	0	1	1				5	5	6	6	塩ならなんでもいいのか知見がありません	4	4	4	5	4	4	4	何処に行けば貢献できるのか、日常生活以外のかつどうを知る機会がない	1	2
854	25	2	4	2	60	1	1	3	3	2	2	3	5	3	3	3	3	4	4	3	4	4	3	3	4							2	4	5	4	なし	2	4	4	4	4	3	3	なし	6	1	1
855	74	1	2	3	60	2	4	3	3	2	2	4	4	4	4	4	4	4	4	4	4	4	4	4	2				0	1	1	5	3	4	5	普段の川の水の流れが昔に比べ弱い感じがする	4	4	4	4	3	4	4	兵庫は、広いので交通便が悪いので、小さな道が多く、歩道の確保がされていなく、雑草が生え、そこにごみを捨てる人がいて、川へと流れこむ、車優先の道を減らし、歩道を広くし、きれいな道づくりを行う	4	2
856	38	1	5	1	20	4	1	1	4	2	2	4	2	2	3	4	4	4	4	5	3	3	4	3	3	0	1	1				5	5	5	6	とくになし	4	4	2	3	3	3	4	とくになし	5	1	1
857	79	2	2	1	120	1	3	1	1	2	2	4	3	4	4	4	4	4	4	4	4	4	4	4	1							4	4	4	4	よくわからない	3	4	4	4	4	4	4	高齢で参加は無理	6	1	1
858	36	1	4	21	20	3	3	3	2	2	2	4	4	4	4	4	4	3	3	4	3	4	4	4	2	0	1	1				5	6	6	6	いかなごの現象など明らかに影響が出てきているから。	3	4	3	5	3	3	3	具体的に何をすれば良いのか分からない。	4	1	1
859	27	1	4	1	120	1	1	1	1	2	2	1	1	1	1	1	1	1	1	1	1	1	1	1	6							4	4	4	4	これらをする事でどうなるかわからないのでどちらともいえない	1	1	1	1	1	1	1	なし	7	1	1
860	41	1	2	6	120	1	1	2	1	3	2	4	4	4	4	4	4	4	4	4	4	4	4	4	1	0	1	1				5	5	5	5	特にありません	4	4	4	4	4	4	4	海が綺麗すぎるの問題かなと思います。	6	1	1
861	55	2	3	5	120	1	2	2	1	2	2	3	3	3	3	3	3	3	3	3	3	3	3	3	3							4	5	4	3	なし	3	2	3	3	4	3	3	なし	5	2
862	32	2	4	3	120	1	1	1	1	2	2	3	2	2	2	1	1	1	1	2	1	4	3	4	4	0	1	1				4	4	4	4	特になし	2	3	2	3	1	1	1	特になし	7	2
863	45	2	3	1	20	1	1	1	1	3	2	3	3	3	3	3	3	1	3	4	3	3	5	4	4	0	1	1				4	5	5	5	なし	4	4	5	5	4	5	4	このような取り組みが行われていることを初めて知った。県民に知れ渡るように広告などを行うべきではないか	4	1	1
864	65	2	3	25	5	2	1	1	1	2	2	3	3	3	3	4	4	2	3	3	2	4	4	4	4	0	1	1				2	4	7	6	工場からの排水で 有害物質が流れないか心配	3	3	3	5	1	1	1	わからない	6	1	1
865	69	2	2	10	20	4	3	3	5	1	2	5	4	5	5	5	5	4	5	5	5	5	5	5	1	0	1	1				5	5	6	5	なるべく自然の生態系を壊さない施策をすべき	5	4	5	5	4	4	4	具体的に何が行われているのかわからない	4	1	1
866	74	1	2	21	40	5	4	4	2	1	2	4	4	4	4	4	4	4	4	4	4	4	5	4	2				0	1	1	4	5	5	5	各事業者がもっと考えるべき。	4	4	4	4	4	4	4	各自自体の考え。	2	1	1
867	59	2	4	11	20	1	3	2	2	1	2	4	3	3	3	3	3	3	3	4	3	5	5	5	3	0	1	1				6	5	5	5	実際に実行されたら効果があるのか？	4	4	5	5	4	4	4	どうやって参加するのかわからない	3	1	1
868	52	1	2	21	20	1	1	1	3	2	2	3	4	4	4	3	4	1	3	5	4	5	5	5	3							4	5	5	4	なし	4	4	4	4	3	3	3	費用	4	1	1
869	56	2	3	2	120	1	1	2	1	3	2	5	5	5	5	2	2	2	2	4	4	4	5	5	1	0	1	1				6	6	6	6	特にない	4	4	4	4	4	4	4	わからない	6	2
870	74	1	4	6	60	1	1	1	1	2	2	3	3	3	3	3	3	3	3	3	3	4	3	3	4							4	4	4	4	特になし	3	4	3	4	3	3	3	わからない	5	1	1
871	66	2	4	2	120	1	1	1	1	2	2	3	3	3	3	4	3	3	3	3	3	3	4	3	4							4	4	4	4	特になし	3	3	3	3	1	1	1	わからない	5	1	1
872	55	2	4	1	15	4	3	2	3	2	2	2	2	2	2	4	4	2	4	4	2	4	2	3	1	0	1	1				2	4	4	4	自然環境を保つことは難しい	5	4	4	5	3	3	4	できることがあれば協力したいが、人が少なく参加できるものがよい	3	2
873	66	2	4	1	30	1	4	4	1	3	2	4	5	4	5	5	5	4	4	4	4	4	5	5	2							4	6	6	7	分りません	3	4	5	5	5	4	4	年齢	4	2
874	64	1	2	1	30	1	3	3	1	3	2	5	5	5	5	4	4	3	3	3	4	5	5	5	2	0	1	1				5	4	5	6	特にありません	3	4	3	4	3	3	3	時間	6	2
875	72	2	2	10	30	1	3	3	2	2	2	4	4	4	5	4	4	3	4	4	4	5	5	5	3	0	1	1				3	5	5	6	なるべく自然に近い方法が望まれる。	4	4	4	4	3	4	4	別に無い。	6	2
876	63	1	2	1	15	3	2	3	4	3	2	4	5	4	4	5	5	3	4	4	3	4	5	5	2	0	1	1				5	7	7	6	とくになし	4	5	4	5	4	4	4	とくになし	4	2
877	57	2	4	2	60	2	1	1	1	3	2	4	3	4	4	4	4	2	4	4	4	4	4	4	2				0	1	1	4	4	4	4	特になし	3	4	3	5	2	2	2	なにをしたらよいかわからない	5	1	1
878	76	1	3	3	30	4	3	2	3	1	2	5	4	5	5	4	5	4	5	5	5	5	5	5	3							6	4	7	7	海を生き物の育つ環境づくりは大事です。人間社会が環境を壊してきた可能性が高いと思うからです。	4	4	5	5	4	4	4	環境整備は大事です。国民・県民が同じ方向に向かって進むべきです。その際に大半の国民は同じ方向に向かいます。一部の心無い人が問題を起こします。ペナルティーが必要です。	1	2
879	45	1	4	7	120	2	2	3	2	1	2	4	4	4	4	4	2	2	4	4	4	5	5	5	2				0	1	1	5	5	3	6	段階的に実施されるべきかと思います。	4	4	4	5	4	4	4	距離	4	2
880	50	1	4	2	60	1	1	1	1	2	2	3	3	3	3	3	3	1	4	3	1	4	3	1	4	0	1	1				1	5	7	7	なし	2	4	4	4	2	2	2	なし	7	2
881	68	1	2	1	60	1	1	1	1	2	2	4	4	4	4	4	4	4	4	4	4	4	5	5	1	0	1	1				4	6	6	6	特になし	4	4	4	4	4	4	4	特になし	4	2
882	71	1	4	1	20	5	3	3	3	1	2	4	4	4	5	4	4	4	4	4	4	5	4	4	2							5	5	4	5	特になし	2	4	4	4	4	4	4	健康	5	1	1
883	39	2	4	6	120	1	2	1	1	3	2	3	3	3	3	3	4	3	4	4	3	4	4	4	2	0	1	1				3	4	5	5	ありません	4	4	4	4	4	4	4	わからない	6	1	1
884	62	1	4	19	45	3	2	1	3	3	2	3	3	3	3	3	3	3	3	3	3	3	5	5	2							4	4	4	4	わからない	4	3	3	3	3	3	3	わからない	5	2
885	72	1	2	1	10	5	2	1	4	1	2	4	4	4	4	4	4	3	3	4	3	4	4	4	4							5	5	5	5	災害防止対策のため河川工事が行き届き 山林からの栄養分が 流れなくなったのかもしれない。	4	4	4	4	4	4	4	情報力不足かもしれない。	3	2
886	53	1	5	11	20	2	3	3	3	3	2	3	3	3	4	3	4	3	4	4	4	4	4	4	3				0	1	1	4	5	5	5	海を豊かにするための方法がいくつかあるようである	4	4	4	4	3	4	4	海と触れ合える海岸が少なすぎる。	4	1	1
887	59	2	4	10	2	2	4	5	3	2	2	5	2	3	5	5	5	2	3	4	4	5	5	5	2				0	1	1	6	7	7	7	海の状態をよくするためにこんなにいろいろなことをやっているのかと思った	5	5	5	5	5	5	5	プラスチック製品、いらない包装紙などごみが多い	5	1	1
888	42	2	4	3	120	1	1	1	1	2	2	5	3	4	4	4	4	4	3	4	3	3	3	4	4				0	1	1	5	6	5	5	特にない	1	4	3	4	3	3	3	わからない	5	1	1
889	64	1	2	21	120	1	1	1	1	3	2	3	3	3	3	3	3	3	3	4	3	4	3	4	4							4	4	4	4	考えた事がない	3	4	3	4	3	3	3	お金が物価に追いつかない方が大変な状況ですから、そこまで考えられないです	6	2
890	36	2	3	28	20	1	1	2	1	1	2	4	4	4	4	5	4	5	5	5	5	5	5	4	3	0	1	1				4	4	4	4	なし	4	5	5	5	5	4	5	なかなか機会がない	6	1	1
891	72	2	4	1	30	1	1	1	1	3	2	3	3	3	3	3	3	3	3	3	3	2	3	3	4	0	1	1				4	4	4	4	特にない	3	3	3	3	3	3	3	わからない	5	1	1
892	66	1	3	10	30	5	3	3	5	2	2	3	4	5	5	5	4	3	3	4	4	4	5	5	2	0	1	1				3	7	4	7	イメージのみで科学的根拠の提示がないので評価しずらい。	2	5	4	5	4	4	4	個人と団体、企業等で役割があると思うのですが、具体的な施策とその効果（科学的根拠）が見えて来ないのがどうなのか。	4	2
893	39	1	4	7	120	2	2	2	1	3	2	3	3	3	3	3	3	3	3	3	3	3	3	3	3				0	1	1	4	4	4	4	ない	3	3	3	3	3	3	3	わからない	6	1	1
894	62	1	4	2	40	1	5	5	3	1	3	5	4	4	5	4	4	4	4	4	4	4	4	4	2							6	6	6	6	実施すべき	4	4	4	4	4	4	4	特にない	4	1	1
895	73	2	4	1	30	3	3	3	3	1	2	4	3	4	4	4	4	3	4	4	3	4	4	4	1	0	1	1				5	5	6	6	一人ひとりの意識改革をしなければ、何をしても、効果が表れにくいと思う	4	4	4	5	4	4	4	何をどうすればいいのかの説明や活動内容の見える化を、わかりやすく実施してほしい	3	2
896	74	2	3	1	30	1	2	2	3	2	2	1	3	5	5	5	5	3	5	5	5	5	5	5	1	0	1	1				1	1	1	7	森林等の自然の力で	3	5	1	5	3	3	3	年齢的に難しい	5	2
897	44	2	4	1	60	1	2	3	1	2	2	2	4	3	3	2	3	3	3	3	3	3	3	3	6							4	5	5	4	特にない	2	3	3	3	3	3	3	ない	6	1	1
898	49	2	2	1	120	1	2	2	1	3	2	3	3	3	3	2	3	3	3	3	3	3	3	3	4							4	4	4	4	なし	3	3	3	3	3	3	3	なし	5	1	1
899	37	2	2	21	20	1	1	1	1	3	2	3	3	3	3	3	3	3	3	3	3	3	3	3	4	0	1	1				4	4	4	3	特になし	3	3	3	3	3	3	3	特になし	7	2
900	59	1	2	2	60	3	2	2	3	2	2	4	4	4	4	4	3	3	3	4	3	4	4	4	2	0	1	1				5	5	5	5	根本原因を知りたい	4	4	4	4	4	4	4	仕事との関係と費用	4	1	1
901	63	1	5	11	60	2	4	3	1	3	2	3	3	3	3	4	4	4	4	4	4	4	4	4	3	0	1	1				4	5	3	5	特になし	3	4	3	2	2	3	3	仕事	4	1	1
902	78	2	4	3	60	4	3	3	2	3	2	4	4	4	4	4	4	4	4	5	3	4	4	4	3				0	1	1	3	3	4	5	1,2については具体的な内容がよくわからない	4	4	5	5	4	5	4	個人の理解が足りないので啓蒙活動が必要	4	1	1
903	77	1	2	13	30	1	2	2	2	2	2	3	3	3	3	3	3	3	3	3	3	3	3	3	4							4	4	4	4	特になし	4	4	4	4	4	4	4	特になし	4	1	1
904	55	1	2	21	15	2	3	3	3	2	2	4	3	4	4	3	4	3	4	4	3	4	4	4	3	0	1	1				4	4	4	5	山の環境と海をつなぐことが重要	3	4	3	4	4	4	4	わからない	4	2
905	73	2	4	4	60	2	2	2	2	3	2	4	4	4	4	4	4	4	4	4	4	4	4	4	1				0	1	1	6	6	6	6	なし	4	4	4	4	3	3	3	情報が足りない	4	1	1
906	70	1	4	1	20	3	3	3	4	2	2	5	5	5	5	5	5	3	4	4	3	4	5	4	2	0	1	1				6	6	6	6	小さなことからコツコツと、と思う	3	4	3	5	3	3	4	誰かがやってくれるだろうという気持ち	4	1	1
907	44	2	2	2	120	1	1	1	1	2	2	3	3	3	3	4	2	2	2	4	2	4	4	4	2	0	1	1				4	4	4	4	特になし	3	4	3	4	3	3	3	生活にも精神的にも自分自身に余裕がない	7	2
908	86	1	2	1	120	1	2	2	1	3	2	5	4	4	4	4	4	3	3	3	4	4	5	5	2	0	1	1				4	5	6	7	難しいことになると思います	4	4	4	4	3	3	3	意識の向上	2	2
909	76	1	3	3	10	2	2	2	3	1	2	5	4	4	4	5	5	4	4	4	4	5	5	5	3	0	1	1				5	5	5	5	特になし	4	4	4	5	4	4	4	海岸のゴミ拾い以外に簡単に寄与できる環境でない。	4	1	1
910	71	2	3	11	60	1	2	2	1	3	2	4	4	4	4	3	3	1	4	4	3	4	5	4	3				0	1	1	4	4	4	4	判断しずらい	4	4	3	5	4	5	3	上流河川の地域住民のモラルと意識	4	2
911	71	2	4	6	90	1	2	2	2	2	2	4	4	3	3	4	4	3	3	4	3	4	4	4	2				0	1	1	4	5	5	4	特になし	3	4	4	4	4	4	4	何をすればわからない	4	1	1
912	65	2	2	1	5	7	1	1	1	1	2	4	3	3	4	4	4	3	4	4	4	5	4	5	4				0	1	1	6	6	6	6	良いことですね	4	4	5	5	4	4	4	もっとPRしたほうが良いと思います	4	1	1
913	73	2	2	1	10	4	2	1	4	2	2	4	4	4	4	4	4	3	4	4	4	5	5	5	1							4	4	4	6	不勉強で施策についての知識がありません。	4	4	4	5	4	4	4	障害ではありませんが、「県民だより」などでもっと情報を発信していただけたら問題点や解決方法等 理解しやすいです。	4	1	1
914	73	2	3	11	15	3	2	3	4	2	2	3	5	4	3	4	4	4	5	4	5	5	5	5	3				0	1	1	5	5	3	3	特になし	4	4	3	5	3	3	4	特になし	3	1	1
915	52	2	4	21	90	1	1	1	1	2	2	2	3	3	3	3	3	3	3	3	3	2	2	3	4							4	4	4	4	特にない	3	3	3	3	3	3	3	特にない	4	2
916	60	1	2	10	60	3	2	2	5	1	2	5	5	5	5	4	5	3	5	5	5	5	3	5	3							4	4	3	7	根本からの対策は4番だと思います。	4	5	5	5	4	5	4	告知が十分行き渡らない	2	1	1
917	65	1	3	2	2	3	2	3	3	1	1	4	4	3	4	4	4	3	4	3	4	4	4	4	2							6	6	6	6	安価な施策を希望する	4	4	4	5	4	5	4	介護との両立	2	1	1
918	66	1	4	1	30	2	1	1	4	2	2	4	3	3	4	3	4	3	3	3	3	4	3	4	2							5	4	5	7	特になし	3	4	3	4	3	3	3	特に思いつかない	5	1	1
919	37	2	2	21	30	1	2	2	1	3	3	4	4	3	3	3	3	3	3	3	3	3	3	3	4							5	5	5	5	なし	4	4	4	4	4	4	4	なし	5	1	1
920	38	1	4	1	100	2	2	1	1	3	2	4	4	4	4	4	4	3	4	4	4	5	4	4	3	0	1	1				4	4	4	4	なし	3	4	4	5	3	3	3	特になし	4	1	1
921	62	2	2	2	120	1	1	1	1	2	2	4	4	3	3	4	3	3	4	4	4	4	5	5	3				0	1	1	4	6	5	5	出来ることからやっていけば良いと思う。	4	4	4	5	4	4	4	どうすれば良いかわからないのでチラシやお知らせなどあればわかりやすい。	4	2
922	57	2	4	2	90	1	3	1	1	2	2	4	4	4	4	4	4	3	4	4	4	4	4	4	2							4	4	4	4	よくわからない	4	4	4	4	4	4	4	特にない	4	1	1
923	49	2	2	2	120	2	5	4	2	1	2	4	4	4	4	5	5	4	4	5	5	5	5	5	1				0	1	1	4	5	6	6	特になし	4	4	5	5	4	4	4	特になし	2	1	1
924	51	2	2	1	6	1	1	1	1	3	2	3	3	3	3	3	3	3	3	3	3	3	3	3	4							4	4	4	4	特になし	3	3	3	3	3	3	3	わからない	7	1	1
925	30	2	2	18	120	1	1	1	2	2	2	3	3	2	3	3	3	3	2	3	3	3	3	3	4				0	1	1	5	5	4	4	魚介類が好きなので無理のない範囲なら支持したい	3	3	4	3	3	3	3	金銭的問題	4	1	1
926	24	2	3	21	60	1	1	1	1	2	2	1	1	1	1	1	1	1	1	1	1	1	1	1	4				0	1	1	5	5	5	5	頑張ってほしい	4	4	3	4	4	4	4	特になし	5	1	1
927	80	1	5	2	20	1	2	1	2	2	2	4	3	4	4	5	4	2	4	4	3	5	4	5	2				0	1	1	5	2	5	6	なし	4	4	4	5	4	4	3	なし	5	1	1
928	61	1	2	1	30	6	2	4	3	3	2	4	5	4	4	5	5	3	4	4	4	5	5	4	2	0	1	1				5	4	6	7	ありません	3	4	4	5	3	3	3	何をすればよいかがわからない	2	1	1
929	45	2	4	1	120	1	1	1	1	3	3	3	3	3	3	3	3	4	4	4	3	4	4	4	4	0	1	1				4	5	4	5	複数の取り組み方があって驚いた	3	4	4	5	3	3	4	具体的になにをすればいいのかわからない	4	1	1
930	60	2	4	1	15	4	4	4	4	3	2	5	5	5	5	5	5	4	5	5	5	5	5	5	1							5	6	6	6	瀬戸内海の健康状態を守るため、いろいろな取り組みをしている事を知りました。	5	5	5	5	5	5	5	市としての取り組みをもっと広報して欲しいです。	3	2
931	72	1	2	18	50	2	2	3	1	2	2	4	3	4	4	4	5	3	5	5	4	5	5	5	1				0	1	1	6	4	4	7	瀬戸内法の規制による副作用が出てきている。栄養塩類の規制緩和が必要と思います。	4	5	4	5	5	5	5	現在の状況についての広報不足。	4	2
932	67	1	2	1	120	1	3	2	1	3	2	4	4	3	3	3	3	3	4	4	4	4	4	4	2	0	1	1				4	6	6	6	特にありません。	3	4	4	4	4	4	4	特にありません。	5	2
933	67	2	3	1	120	1	2	2	1	2	2	4	4	4	4	4	4	3	4	4	3	4	4	4	1							5	5	5	5	あらゆる手段で瀬戸内海を守ってるとわかった。瀬戸内海を守る事で他の海洋も守っていく事が出来るように思う	4	4	4	4	4	4	4	幅広い周知をする	3	1	1
934	71	2	4	3	10	3	1	4	3	1	2	4	3	4	4	4	4	2	4	4	4	4	3	4	5							4	4	4	5	要するに海が綺麗になったこと。	4	4	5	5	4	3	5	なんとか団体等の利権をしっかりと見極めて過激にならないように参加をしたい。	2	1	1
935	66	2	4	1	5	2	2	3	3	2	2	4	4	4	4	4	4	3	4	4	4	4	4	4	1							5	5	5	7	特になし	4	4	5	5	3	4	3	わからない	6	2
936	61	2	3	21	30	1	1	1	1	3	2	4	4	4	4	4	4	3	4	4	4	4	4	4	4				0	1	1	4	4	4	4	特になし	4	4	3	4	3	3	3	よくわからない	5	1	1
937	53	2	4	21	30	5	2	3	3	1	2	5	3	4	3	5	5	3	4	4	4	5	4	3	2							3	4	6	6	なるべく自然に近い方法で行うのがよいと思う。	4	4	4	5	4	4	4	特になし	5	1	1
938	72	1	2	12	10	7	3	2	4	3	2	4	4	4	4	4	4	4	4	4	4	4	4	4	1				0	1	1	4	4	4	5	わからない	4	4	4	4	4	4	4	わからない	4	1	1
939	63	1	4	1	90	2	2	1	3	2	2	4	4	4	4	4	4	4	4	4	4	4	4	4	2				0	1	1	6	6	6	6	支持する	4	4	4	4	4	4	4	特になし	4	1	1
940	74	2	3	1	90	2	3	3	2	3	2	3	3	3	4	4	3	3	4	4	3	4	5	4	1							6	6	6	6	生活用水をだだ下水に流して生活している地域に住む自分にとって何かするべき事はないか？行政で色々な取り組みがされてる事を知った昔に戻れない生活の変化と問題点を少しでも多くの人が気付きいい方向に持って行けてらいいと思う	4	4	4	5	3	3	3	少しでも貢献したいと思うがもう体力年齢的にあまり出来ない若い世代に託したい	4	2
941	48	2	4	21	120	1	1	1	1	3	2	3	3	3	3	3	3	3	3	3	3	3	2	2	4	0	1	1				4	4	4	4	特になし	4	3	3	3	3	3	3	時間と費用	5	2
942	70	1	4	1	35	2	2	1	2	3	2	4	3	3	3	4	4	4	4	3	3	4	3	3	3							4	2	2	2	特にない	3	2	3	4	3	3	3	意識が低い	6	1	1
943	65	1	4	10	10	5	2	2	5	1	2	5	5	5	5	5	5	5	5	5	5	5	5	5	2							6	6	6	6	特にない	4	4	4	4	4	4	4	特にない	4	2
944	74	1	4	1	60	1	1	1	3	2	2	4	4	4	4	4	4	3	3	4	3	4	4	4	4							6	6	6	6	全ての施策を知らなかった	3	4	2	4	3	3	3	一部の住民しか知らない	5	1	1
945	75	1	4	12	30	2	1	1	2	3	2	2	3	3	4	3	4	3	3	2	3	2	4	4	4				0	1	1	3	4	4	5	特にない	3	4	4	4	3	3	3	特にない	6	1	1
946	75	1	2	1	5	1	2	2	3	2	2	3	3	5	5	5	4	3	3	5	5	5	5	5	1							4	4	5	6	特になし	4	5	5	5	4	4	3	近場にない	6	1	1
947	44	2	4	1	20	4	2	2	3	2	2	3	3	3	3	3	3	3	3	3	3	3	4	4	4				0	1	1	4	4	4	4	よくわからない	3	3	3	5	3	3	3	特になし	5	1	1
948	31	2	4	21	30	1	5	5	1	2	2	1	1	1	1	1	1	1	1	1	1	1	1	1	6	0	1	1				7	7	7	7	特になし	1	1	1	1	1	1	1	面倒くさい。	5	1	1
949	74	2	4	10	30	2	4	4	5	1	1	4	4	4	5	5	4	4	4	4	4	4	5	5	2							6	6	6	6	地域での問題提起	5	4	4	4	4	4	4	自治体の取り組み	2	1	1
950	71	2	4	1	60	5	1	1	3	3	2	4	4	4	4	4	4	4	4	4	4	4	4	4	3							2	3	4	4	施策内容に確信が持てない。もっと詳しく知りたいと思う。	4	4	4	5	4	4	4	生活が大変なので、費用をかけずに参加できるプログラムがあると良い、	3	2
951	28	2	3	1	120	1	1	1	1	3	2	3	3	2	3	4	4	3	3	3	3	3	3	3	4							4	4	4	4	どれも知らなかった	4	4	4	5	4	4	4	特にありません	4	1	1
952	71	2	4	10	20	2	2	1	1	1	2	4	4	4	4	4	4	2	4	4	3	4	4	4	3							4	4	5	7	わからない	4	4	4	5	4	4	3	特にない	5	2
953	34	2	3	1	120	1	1	1	1	2	2	5	5	5	5	5	5	4	4	5	5	5	5	5	2				0	1	1	5	5	5	5	特になし	5	5	2	5	4	4	4	時間ない	5	1	1
954	47	2	2	4	60	1	3	2	2	3	3	4	4	4	4	4	4	4	4	4	4	5	5	5	1				0	1	1	4	5	5	7	なし	4	5	5	5	5	5	5	なし	4	1	1
955	72	2	4	3	30	2	3	2	3	3	2	4	4	4	4	4	4	4	4	4	4	4	4	4	3							3	5	5	5	栄養塩類供給の前に河川や護岸の掃除をする必要がある。	4	4	4	4	4	4	4	情報が入りにくい。ここではせいぜい生協による環境問題の勉強会くらい。	4	1	1
956	44	2	4	2	120	1	1	1	1	2	2	5	5	5	5	4	4	4	4	4	4	4	4	4	3				0	1	1	5	5	5	5	なし	4	4	4	4	4	4	4	なし	5	1	1
957	70	1	4	3	10	3	3	2	4	1	3	4	4	4	4	4	4	3	3	4	4	5	5	5	3	0	1	1				5	5	5	5	詳細が市民・住民にあまり知らされていない。	4	5	4	4	3	3	4	海岸のゴミ拾い以外に参加できる機会が少なすぎる。	4	1	1
958	81	2	3	1	50	1	2	1	2	2	2	4	4	4	4	4	4	4	5	5	5	4	4	5	3							5	5	5	6	なし	4	4	5	5	4	4	5	高齢で参加が困難	6	1	1
959	73	1	4	1	10	6	2	2	5	2	2	4	4	4	4	5	5	3	5	5	5	5	5	5	2	0	1	1				5	6	6	7	特にない	4	5	4	5	5	5	5	どこで何をしているのかがわからない	2	1	1
960	48	2	4	9	120	1	1	1	2	2	2	3	2	3	3	3	2	2	4	4	4	3	4	4	3	0	1	1				4	4	5	5	人間が手を加えないと海の環境が整えられないと言う事が驚きとともに心配になる	2	4	4	5	3	3	3	具体的に何をしたら良いのか分からないこと	4	1	1
961	59	2	3	21	60	3	1	2	1	1	2	4	3	4	3	3	3	3	2	3	3	2	3	3	5							4	4	4	4	わからない	5	4	3	4	4	3	4	わからない	8	1	1
962	23	2	3	19	120	1	1	1	1	3	2	3	3	3	3	3	3	3	3	3	3	3	3	3	6							4	4	4	4	なし	4	3	3	3	3	4	3	なし	5	2
963	42	2	4	1	20	1	1	2	3	2	3	4	4	4	4	4	3	1	1	3	3	3	3	3	3	0	1	1				5	5	5	5	なし	4	4	2	4	2	2	2	情報が少ない。参加するのに敷居が高い	7	1	1
964	78	1	2	12	10	1	3	3	2	2	2	3	3	3	3	3	3	3	3	3	3	3	3	3	4							4	4	4	4	乱獲でもうけすぎ	4	3	3	3	3	3	3	高い税金とっているから政府地方自治体で行えばよい。これ以上国民をいじめるな。	7	2
965	37	2	4	11	60	1	2	4	2	3	2	3	2	2	3	4	3	5	4	4	5	3	3	2	4				0	1	1	4	2	3	2	なし	2	4	2	3	4	4	3	なし	5	1	1
966	34	2	3	8	120	1	1	1	1	3	2	3	3	3	3	3	3	3	3	3	3	3	3	3	2	0	1	1				4	4	4	4	特になし	3	3	3	3	3	3	3	情報発信がないこと	4	1	1
967	65	2	2	6	90	1	1	2	1	3	2	1	3	3	3	2	4	4	3	4	3	4	4	4	3				0	1	1	4	4	4	4	費用がかかる	3	4	4	4	3	3	4	参加する時間がない	5	2
968	72	1	3	8	60	2	3	3	2	1	2	4	4	3	3	4	4	3	3	4	2	4	4	4	3	0	1	1				3	4	6	3	海洋汚染につながらないか心配。	4	4	4	5	4	3	3	実際に海へ行くための手段（常時接していない）	4	1	1
969	71	1	2	21	20	4	5	5	4	1	2	5	5	5	5	5	5	5	5	5	5	5	5	5	1							7	7	7	7	環境保護を積極的に参加したい	5	5	5	5	5	5	5	参加する機会が少ない	1	1	1
970	71	1	4	21	40	2	1	1	2	3	2	3	3	4	4	3	4	3	3	4	4	4	4	4	3							4	5	4	4	効果がわからない	4	4	4	5	3	4	4	手軽に参加できるような催し。作業用の道具など準備ができている環境	5	2
971	64	1	4	3	10	3	2	1	4	2	2	5	5	5	5	5	5	3	5	5	5	5	5	5	2	0	1	1				5	6	7	7	1については栄養塩類のみの供給が可能か疑問あり。	5	5	3	4	4	5	5	海外からの漂着物が問題なのでは？	3	2
972	83	1	3	29	10	1	4	2	5	1	2	4	4	4	4	4	4	2	4	4	4	4	4	4	2							4	4	4	4	特になし	4	4	4	4	4	4	4	特になし	5	1	1
973	77	1	4	10	30	1	3	3	2	2	2	4	3	4	4	5	5	4	5	5	4	4	5	5	2							4	4	5	7	特になし	3	3	4	5	4	5	3	面倒くさい	6	2
974	70	2	4	1	100	3	1	2	2	1	2	2	2	2	2	4	4	4	4	4	4	4	4	4	2	0	1	1				4	4	4	4	詳細を知りたい	4	4	4	4	4	4	4	宣伝が少ない	4	1	1
975	65	2	2	1	40	1	2	3	2	1	2	4	4	4	4	4	4	1	4	4	4	5	3	4	2				0	1	1	4	4	5	4	何が良いのかわからない	3	4	4	5	3	3	3	遠い	4	1	1
976	62	2	1	29	25	1	1	1	3	3	2	3	3	3	3	3	3	3	3	3	3	3	3	3	4							4	4	4	4	わからない	3	3	3	3	3	3	3	わからない	5	2
977	65	2	4	7	60	1	1	1	2	3	2	3	3	3	3	4	4	2	4	4	3	5	5	5	4	0	1	1				4	4	4	4	難しくて、よくわからない	5	5	5	5	4	4	4	特にない	3	1	1
978	46	1	4	18	60	2	2	3	3	2	2	4	4	4	4	5	5	5	4	4	4	4	5	5	2				0	1	1	5	5	5	5	少しでも役に立てることがあれば検討したい	4	4	4	4	4	4	4	周知の取り組みが少ない	4	1	1
979	74	2	2	21	25	1	2	2	3	3	2	4	4	4	4	4	4	4	4	4	4	4	4	4	3	0	1	1				4	3	5	6	特にナイ	4	4	4	4	4	4	4	清掃作業をボランティアです	4	2
980	26	1	4	21	10	2	2	2	3	1	2	3	4	3	3	4	4	4	4	4	4	4	4	4	2							4	4	4	4	特になし	4	3	3	3	3	3	3	特にない	5	1	1
981	76	1	4	11	15	2	5	5	3	1	1	5	5	5	5	5	5	5	5	5	5	5	5	5	1	0	1	1				7	7	7	7	早急に実施する必要がある	5	5	5	5	5	5	5	行政の協力が気薄	2	1	1
982	50	1	4	11	30	3	1	1	4	3	2	2	2	2	2	4	4	4	4	4	4	4	4	4	2				0	1	1	6	6	6	6	なし	4	4	4	4	4	4	3	わからない	5	2
983	71	2	4	1	30	2	2	2	1	2	2	4	4	4	4	4	4	3	4	4	3	4	4	4	1				0	1	1	4	5	5	6	地道で継続的な努力が必要だと思った	4	4	5	4	4	4	4	年齢的に体を使う参加	4	1	1
984	62	2	4	3	60	1	1	2	1	3	2	3	3	3	3	3	4	2	4	4	3	4	4	4	4	0	1	1				6	6	6	6	兵庫県がこのようなことを実施していることを初めて知った。海にとって良いことをしていると信じて支持する。	4	4	4	4	3	3	3	わからない	6	1	1
985	66	1	4	3	30	1	2	2	1	2	2	4	4	4	4	4	4	3	4	4	4	4	4	4	2				0	1	1	4	5	5	5	特になし	3	4	4	4	4	4	4	アピールが少ない	4	2
986	69	1	4	1	60	1	4	4	1	1	2	4	4	4	4	4	4	4	4	5	4	4	4	5	2				0	1	1	5	5	5	6	瀬戸内海の魚介類を増やすための運動が盛り上がったらいいのにね	4	4	4	4	4	4	4	ちょっと、遠い	5	2
987	58	2	4	3	15	3	2	1	2	1	2	4	3	4	4	4	3	4	4	4	3	4	4	4	4				0	1	1	2	4	6	6	瀬戸内海が栄養不足なのは知りませんでした。	3	4	4	4	4	4	4	情報がありません	4	1	1
988	20	2	2	1	60	4	5	4	3	1	2	5	4	5	4	5	5	4	5	5	4	5	5	5	2				0	1	1	3	5	6	7	どれもいい政策だと思うが人とお金が多く必要そう	4	4	5	5	4	4	4	非常識な人のポイ捨て	3	1	1
989	83	1	2	10	30	2	4	4	4	1	2	4	4	4	4	4	4	4	4	4	4	4	4	4	2	0	1	1				4	4	3	4	特になし	4	4	4	4	4	4	4	特になし	4	1	1
990	33	1	4	17	120	1	2	1	1	2	2	3	3	3	3	3	3	3	3	3	3	3	3	3	4				0	1	1	4	4	4	4	なし	3	3	3	3	3	3	3	なし	7	2
991	60	1	4	10	5	2	3	3	5	3	2	3	4	3	4	4	4	3	4	4	4	4	4	4	1	0	1	1				6	4	6	7	どうない	4	4	4	4	3	3	3	アクセス	5	2
992	28	1	4	1	120	1	1	1	1	3	2	4	2	3	3	4	2	3	3	3	4	4	4	3	4							1	5	5	4	工場からの栄養供給は寧ろ害になる成分の方が多い気がする	3	4	2	4	3	4	3	そう言った情報が全くないこと	6	1	1
993	69	1	5	3	60	1	1	2	1	3	2	4	3	4	4	4	4	3	4	3	3	3	1	4	4				0	1	1	3	2	5	5	なし	3	3	3	4	3	3	3	なし	6	1	1
994	59	2	2	3	90	1	5	5	2	3	2	5	5	5	5	5	4	3	5	5	5	5	5	5	1				0	1	1	7	7	7	7	とくになし	5	5	5	5	5	5	5	ゴミの不適正な捨て方	4	2
995	60	2	2	10	10	1	3	3	4	1	2	3	3	3	3	3	2	3	3	4	3	5	4	2	2							6	6	5	6	漁師は大変だ	3	4	3	3	3	3	3	特にない	5	2
996	39	1	2	1	60	1	3	3	1	3	2	4	3	3	4	4	4	3	3	3	3	4	4	4	3				0	1	1	4	4	4	5	特になし	3	4	4	5	3	3	3	特になし	5	2
997	69	2	4	3	10	2	2	2	3	1	2	4	4	4	4	4	4	4	3	4	3	4	5	5	3							5	5	5	6	一般人が参加できる機会が少ない	4	4	4	4	4	4	4	機会が少ない	4	2
998	59	2	4	2	15	1	1	1	1	2	2	2	4	4	4	3	4	3	4	4	4	4	4	4	3				0	1	1	3	5	5	5	工場からの供給は他の物質が混ざりそうな感じをうける	3	4	4	5	3	3	3	瀬戸内海だけでなく海に囲まれている日本にとって海洋を綺麗にする事の理解をもっと得るようにしないといけないし、こういった団体の資金の不透明さがよく出てくるのが問題	6	1	1
999	49	1	5	10	5	5	1	1	3	2	2	2	2	2	2	2	3	2	3	4	2	4	4	4	5	0	1	1				4	4	6	7	漁業関係者への優遇策	3	3	2	5	2	2	4	これまで放置してきた世代と協力出来るか。しこり。	6	1	1
1000	64	1	4	12	20	1	2	1	3	1	3	4	4	4	4	4	4	3	4	4	3	4	4	4	4				0	1	1	3	4	5	5	なし	3	4	4	4	3	3	3	活動に参加することに対して何がどうなって良くなってくるのかが見えない、体感、実感できない	5	1	1
1001	68	2	4	1	120	1	3	2	2	3	2	4	4	4	4	4	4	3	4	4	4	5	5	5	1							4	5	5	5	大変な事だと思う	4	5	4	5	5	5	5	ごみがなかなか減らない気がする、個人個人がもっと意識をして環境対策に臨むようにしていきたい	3	1	1
1002	75	1	4	12	10	2	3	3	3	1	2	4	3	3	3	3	4	3	4	4	3	4	4	4	3	0	1	1				3	3	5	5	特になし	4	4	3	4	3	3	3	特になし	4	2
1003	37	2	3	10	120	4	2	2	3	2	2	4	4	4	4	4	4	4	4	4	4	4	5	4	2				0	1	1	4	5	5	4	思いもよらない対策ばかりでし	4	4	4	5	4	4	4	ボランティア活動のイベントなどいつしいるかを知る機会がない。	3	1	1
1004	60	2	2	15	120	1	1	1	1	2	2	3	3	3	3	3	3	2	3	4	3	4	4	4	4							3	3	5	4	特になし	3	4	4	5	3	3	3	わからない	5	1	1
1005	64	2	4	21	40	1	2	2	2	2	2	4	4	4	4	4	4	3	4	4	3	4	4	4	1							5	5	4	4	特にない	3	4	3	5	3	3	3	物価が上がり、生活に余裕がなくなっている	6	1	1
1006	64	2	4	11	30	1	2	3	1	3	3	3	3	3	3	3	3	3	3	3	3	3	4	4	2	0	1	1				4	4	4	4	なし	3	4	3	5	3	3	3	なし	4	2
1007	65	1	4	3	60	1	1	1	3	2	3	3	3	3	3	3	3	3	3	3	4	3	3	3	6							4	5	4	4	よくわからない	3	3	4	3	3	3	3	とくにはない	5	2
1008	62	2	4	3	120	1	1	1	1	3	2	4	4	3	4	4	4	3	3	3	3	4	4	4	2							4	4	4	4	良くわからない	3	4	4	4	3	3	3	わからない	4	2
1009	82	1	4	7	60	1	1	1	1	3	2	3	3	3	3	3	3	3	3	3	3	3	3	3	4							4	4	4	4	特にない	3	3	3	3	3	3	3	特にない	5	1	1
1010	70	1	2	1	10	1	3	3	1	2	2	3	3	3	3	3	3	3	3	3	3	3	3	3	4							4	4	4	4	興味が無いから	3	3	3	3	3	3	3	解らない	7	2
1011	64	2	2	10	40	3	3	3	2	3	2	4	4	4	4	5	4	4	4	4	5	5	5	5	1	0	1	1				2	4	4	4	どのような影響を及ぼすのかメリット デメリットがよくわからない	4	4	4	5	4	4	4	地球温暖化	4	1	1
1012	74	1	4	1	30	4	4	3	3	1	1	4	4	5	5	4	4	4	4	5	5	5	4	4	2							2	3	4	6	科学的な有効策を住民にPRする	4	4	4	5	4	3	3	時間的な余裕がない	4	2
1013	66	2	4	8	90	1	1	1	2	2	2	4	4	4	4	4	4	3	4	4	3	5	4	4	1	0	1	1				6	4	5	6	兵庫県の実施している施策に概ね賛成だ。	4	4	5	5	4	4	4	知らないことが多い。もっと情報を出して意識の喚起してほしい	6	2
1014	72	1	4	11	15	5	2	2	2	3	2	3	4	3	4	4	4	3	4	4	3	4	4	4	1				0	1	1	5	6	5	5	対策は大変だと思う。	4	4	3	4	3	3	3	年齢的に参加困難。	5	1	1
1015	68	1	4	1	30	3	4	4	3	1	2	4	4	4	4	4	4	4	4	4	4	4	4	4	2							2	5	6	7	自然の力で環境保全を図ってほしい	2	5	4	5	5	5	5	山や砂浜などが失われ自然が破壊されたこと	4	1	1
1016	78	2	2	3	90	1	1	1	1	2	2	4	3	4	4	4	3	3	3	3	3	4	4	4	2	0	1	1				4	4	4	3	よくわからない	4	4	4	4	4	4	3	特になし	6	1	1
1017	60	2	4	1	20	5	3	3	2	1	2	5	5	5	5	5	5	5	5	5	5	5	5	5	3				0	1	1	3	3	5	4	瀬戸内海を美しく保つためのフォーラムや議論に参加してみたい。ただし、情報操作や利権の全くない健全な運用を行う機関に限る。	4	5	5	4	5	5	5	古くからの利権。斉藤県知事の仕事を妨害する議員や組織。	2	2
1018	76	1	4	11	10	6	2	2	4	3	2	4	4	4	4	5	4	3	3	5	5	5	5	5	1				0	1	1	4	5	6	6	特にない	4	5	4	5	4	4	4	特にない	2	1	1
1019	77	1	4	11	20	3	2	2	3	2	2	4	4	4	4	4	4	3	4	4	3	5	4	4	1				0	1	1	3	5	5	4	工場や下水処理場からの栄養塩類供給は充分な管理が出来るかが不安	4	4	3	5	4	4	3	行政の強力な指導力	4	2
1020	66	2	4	1	30	2	2	3	3	1	2	4	4	4	4	4	4	3	5	5	4	5	5	5	1				0	1	1	2	4	4	7	海への施肥は初めて知った。どういったものが肥料となっているのか詳細が知りたい	4	5	5	5	4	5	4	個人でも活動できるような仕組みがあまりない。日程が合わない、などの理由で参加できることができないことが多いので。例えば、河川のごみ拾いでもできるような道具の貸し出しやごみ袋の提供など。	4	1	1
1021	75	1	3	3	30	2	2	3	3	2	2	4	3	4	4	4	3	2	3	3	4	4	3	4	4	0	1	1				3	3	7	7	供給は自然の力を利用すべし	4	4	4	5	3	3	3	特にない	4	1	1
1022	60	2	4	8	60	1	1	1	1	2	2	4	3	4	4	4	5	2	3	4	2	5	4	5	1				0	1	1	5	5	6	6	人工的な行動が将来的に弊害を生まないか心配	4	4	3	5	3	3	4	便利な生活を優先してしまう	5	1	1
1023	61	1	2	1	15	3	3	4	3	1	2	5	3	2	5	5	5	4	5	5	4	5	4	4	2	0	1	1				4	5	7	6	全て試してみて効果を見極めるべきである	4	5	5	5	4	4	4	広報活動が少なく、どのような活動が行われているかわからない	2	1	1
1024	71	1	1	21	5	7	5	5	3	2	2	3	3	3	3	3	3	3	3	3	3	3	4	4	3							6	6	6	6	呼びかけがあれば、参加したい思う。	4	4	4	4	4	4	4	水がきれいなりすぎたと思う。	4	1	1
1025	26	2	4	5	60	3	2	2	3	1	3	3	2	3	3	2	3	2	2	3	3	2	4	3	3							4	4	4	4	特になし	4	4	4	3	4	3	3	特になし	5	2
1026	67	2	4	2	30	1	2	2	3	2	2	3	2	3	3	4	4	3	3	3	3	4	4	4	3				0	1	1	4	5	5	5	特になし	3	4	3	4	3	3	3	理解が足りない	4	2
1027	38	2	1	1	50	1	1	1	1	3	2	4	3	3	3	3	4	3	3	3	3	4	4	4	4				0	1	1	4	4	4	4	特にありません。	3	4	4	4	3	3	3	特にありません。	5	1	1
1028	73	2	2	7	120	1	1	1	1	3	2	4	4	4	4	4	4	1	4	4	2	5	5	5	1							7	7	7	7	全く知らない活動でした周知はな勢もっとされていないのか疑問です。	4	5	4	5	5	5	4	活動自体 知らされていないこと	2	2
1029	52	2	2	19	90	1	1	1	1	2	2	4	4	4	4	4	3	2	5	5	4	4	4	4	4							4	5	6	5	特にない	3	4	4	4	3	3	3	分からない。	6	1	1
1030	60	1	4	3	120	1	1	1	1	3	2	4	4	4	4	4	4	4	4	4	4	4	4	4	2	0	1	1				6	6	6	6	特になし	4	4	4	4	4	4	4	特になし	4	1	1
1031	68	2	4	3	100	1	3	4	3	2	2	5	5	5	5	5	5	5	5	5	5	5	5	5	2				0	1	1	4	5	4	5	故郷の淡路島には妹一家が住み、祖先のお墓があります。亡くなった叔父の話しでは関空が出来てから潮の流れが変わり、由良の漁港で採れる魚類も変わったと聞きました。豊かなままの瀬戸内海であって欲しいと強く思います。今は南海トラフを心配している毎日です。	5	5	4	5	4	3	3	財源や人手、人々の意識の低さ。日常生活に追われて自分自身も出来ていない事が多い。	4	2
1032	62	2	2	1	30	2	1	1	3	3	2	4	4	4	4	4	4	1	5	5	5	5	3	5	4				0	1	1	3	3	5	7	いずれにしても、費用負担の問題が述べられていませんので、支持、不支持は微妙。	3	4	3	5	3	3	3	ボランティアで活動できるという生活はできない低所得世帯。	6	1	1
1033	80	2	4	6	120	1	2	2	2	3	2	4	4	4	4	4	4	3	5	5	4	4	4	5	3							5	5	7	7	今迄考えた事がなかったので、具体的な施策は思い付かないが、何かしないといけないとは感じる。	4	4	5	5	3	4	3	今迄、1人1人の意識が足りなかったと思う。	3	1	1
1034	56	2	3	21	35	4	1	1	4	1	2	4	3	4	4	4	4	3	4	4	3	5	4	4	2							4	5	4	5	瀬戸内海がここまで危機に瀕しているとは知らなかった	4	4	3	5	4	4	4	時間を作りにくい物価高による経済的な余裕がない	4	1	1
1035	50	2	3	10	15	1	2	2	1	3	2	3	3	3	3	3	3	3	3	3	3	3	3	3	4							4	4	4	4	ない	3	3	3	3	3	3	3	ない	5	1	1
1036	75	1	2	13	30	2	3	4	3	1	2	4	4	5	4	4	4	3	4	5	4	5	4	4	2	0	1	1				6	5	6	7	工場排水処理を管理すること	4	5	4	4	3	4	3	活動へのイベント情報がわからない	3	1	1
1037	52	2	2	1	120	3	1	1	2	3	2	4	3	4	4	3	4	2	4	4	3	4	4	4	3				0	1	1	3	5	4	5	特になし	3	4	4	5	2	4	3	特になし	6	1	1
1038	59	2	2	21	60	1	1	1	1	2	2	3	3	3	3	3	3	3	3	3	3	3	3	3	4							4	4	4	4	なし	4	3	3	3	3	3	3	わからない	5	2
1039	60	1	4	10	5	2	2	2	2	3	2	4	4	4	4	4	4	3	3	3	3	4	3	3	3				0	1	1	3	4	5	5	特になし	3	4	4	4	3	3	3	知事が信頼できない	5	1	1
1040	44	1	4	1	30	1	2	2	1	3	2	3	3	3	3	3	3	3	3	3	3	3	2	3	4				0	1	1	4	4	4	4	特にない	3	3	3	3	3	3	3	特にない	6	1	1
1041	66	2	2	3	10	2	2	2	3	2	2	4	5	4	5	3	4	2	4	5	4	5	5	5	2	0	1	1				4	4	4	7	人の力でなんとかなるかが不透明	4	5	4	5	4	4	4	あまりアピールできていないこと	3	1	1
1042	70	1	2	1	40	1	2	2	3	3	2	4	5	4	4	4	5	3	4	5	4	5	5	5	3	0	1	1				7	4	5	7	特になし	4	4	4	5	4	4	3	特になし	5	2
1043	61	1	4	29	20	3	3	4	3	1	2	4	3	3	4	5	5	4	4	4	4	5	5	5	2				0	1	1	4	5	6	6	栄養塩類がよくわからない	4	4	5	5	4	4	5	特にない	2	1	1
1044	77	1	5	1	30	1	2	1	3	3	2	4	4	4	4	4	4	3	4	4	4	4	4	4	3	0	1	1				4	5	5	5	なし	4	4	4	5	3	3	3	なし	5	1	1
1045	42	2	5	10	20	4	3	3	5	1	2	4	4	4	4	4	4	4	4	4	4	4	4	4	1	0	1	1				4	4	6	6	なるべく自然な状態で改善してほしい	5	4	5	5	4	4	4	どんな取り組みがあるのかわからない	3	1	1
1046	63	1	4	6	45	5	5	5	4	1	2	5	5	5	5	5	5	5	5	5	5	5	5	5	1	0	1	1				2	6	7	7	環境維持を図りながらの方策が重要だと思う。	5	5	5	5	5	5	5	時間とコスト。	2	1	1
1047	36	2	2	28	120	1	2	1	1	2	3	2	2	3	3	3	3	3	3	3	3	3	3	3	3				0	1	1	3	5	5	5	下水処理場からの供給はあまり支持したくないなと思った。	4	2	2	1	3	3	3	ごみを捨てる人がまだまだ居るので気持ちを変えていかないといけないと思う。	4	1	1
1048	54	1	4	9	120	2	2	2	2	2	2	4	4	4	4	4	4	3	4	4	4	4	4	5	2				0	1	1	5	5	5	6	慎重に進めるのがよい、と思う。	4	4	4	4	4	4	4	知識、情報の共有	5	2
1049	43	1	2	1	3	2	1	2	1	2	2	3	3	3	3	3	3	3	3	3	3	4	3	3	4				0	1	1	4	4	4	4	ない	3	3	3	3	3	3	3	ない	3	1	1
1050	62	1	2	1	5	5	4	4	4	1	2	4	4	4	4	5	5	2	4	4	3	4	4	4	1				0	1	1	6	6	6	6	同時にゴミの回収、河川の清掃、運河のヘドロ除去等が必要	4	4	2	5	3	4	4	機械化、24時間稼働の設備の導入。ボランティアではなくしっかりした予算を組むべき。	6	2
1051	60	1	3	1	40	4	4	4	4	1	2	4	4	4	4	4	4	4	4	4	4	4	4	4	2				0	1	1	5	5	5	5	特にない	4	4	4	3	3	4	4	わかりません	3	1	1
1052	50	1	4	10	10	4	3	3	5	3	2	5	4	3	5	4	5	3	5	5	4	4	4	5	3	0	1	1				4	5	6	6	行き過ぎた施策はバランスを崩す事も有るので注意は必要と思う	4	4	4	5	4	4	4	漁業団体、観光レジャーそれぞれの思惑、理想の違いだ時として障害になると思う	4	2
1053	76	1	4	10	10	5	2	3	3	3	2	3	4	4	4	4	4	2	4	5	2	5	5	5	2							2	5	2	6	自然循環にまかすべきかもしれない	4	4	3	5	3	3	5	広報不足	4	1	1
1054	62	1	4	2	120	1	3	4	1	3	2	4	4	4	4	4	4	3	4	4	4	4	4	4	3				0	1	1	3	4	5	5	河川の清浄化しすぎるのも原因と思う	3	4	3	4	3	3	3	海まで遠い	6	1	1
1055	78	1	5	6	70	1	2	2	2	1	2	5	4	4	4	4	4	4	4	4	4	5	4	4	2				0	1	1	3	5	5	6	できることからやればいい。	4	4	5	5	4	4	4	広報活動がすくない。	3	1	1
1056	61	2	2	5	120	3	1	1	2	2	2	4	3	4	4	4	4	4	4	4	4	4	4	4	3	0	1	1				3	5	4	5	よく分からない	3	4	4	4	3	3	3	特に思い浮かばない	5	2
1057	76	2	2	21	120	1	2	2	1	3	2	3	3	3	3	4	4	4	5	4	4	5	5	5	3							4	4	4	4	ありません	3	4	4	5	3	3	3	分かりません	6	2
1058	74	2	2	21	80	1	3	2	2	2	2	5	5	4	5	5	5	3	5	5	5	5	5	5	4							5	5	5	6	なし	4	5	5	5	3	4	4	海から遠いので、あまり考えることがないので、広報などで啓発した方がいいのではと思う	6	2
1059	49	2	4	3	120	1	2	3	1	2	2	4	4	4	4	4	4	4	4	5	5	5	5	5	1	0	1	1				2	6	5	6	海に流れ込む水、川の上流を守るために山からの環境づくりが大切	4	4	4	5	4	4	4	なかなか機会が身近にない	3	1	1
1060	74	2	4	3	40	1	1	3	2	1	2	4	3	3	4	4	4	3	3	4	3	4	4	4	1				0	1	1	4	4	5	5	必要です	4	4	4	5	3	3	3	わからない	5	2
1061	72	2	2	21	30	1	2	2	3	2	2	3	3	3	3	3	3	3	3	3	3	3	4	3	4							4	4	4	4	わからない	3	3	3	3	3	3	3	わからない	5	2
1062	49	1	4	1	60	1	1	1	1	3	2	3	3	3	3	3	3	3	3	3	3	3	4	4	2				0	1	1	4	5	5	4	特にございません。	3	3	3	3	3	3	3	時間がない。	4	2
1063	71	1	4	3	15	1	1	1	2	3	2	4	4	4	4	4	4	2	4	4	4	4	4	4	3							5	5	5	5	これらは、実際に行われているのですか？知りませんでした。	3	4	3	4	3	3	4	海に関する情報の不足です、このように深刻な状態であるとは知りませんでした。	4	1	1
1064	75	1	4	7	60	1	5	5	3	3	2	5	4	5	5	4	5	4	5	4	4	5	5	5	2							5	6	7	7	瀬戸内海の栄養図ることは支持する	5	5	5	5	5	5	5	踏み出すきっかけ	2	2
1065	73	2	1	1	30	1	4	2	1	3	2	4	4	4	4	4	4	4	4	4	4	4	4	4	1							4	4	4	4	特にない	4	4	5	5	2	2	2	特にない	5	1	1
1066	74	1	4	3	90	4	1	2	3	3	2	4	4	4	4	4	4	4	4	4	4	5	5	4	2							6	6	6	6	ほぼ知らない	3	4	4	4	3	3	4	現場まで遠い	4	2
1067	71	1	2	5	120	2	2	2	1	3	2	4	3	3	4	3	3	3	4	4	3	4	3	4	2							2	5	2	4	特になし。	4	4	3	5	4	4	3	綺麗な海に支障を与えそうなプラ塵等	4	2
1068	74	2	2	11	20	1	2	2	1	2	2	4	4	4	4	4	4	4	4	4	4	4	4	4	2	0	1	1				5	5	5	5	瀬戸内に住んでいる住民にとって瀬戸内海は綺麗な海水であって欲しいと思っている。海苔、海鮮が豊富な海になって欲しい。	4	4	4	4	4	4	4	工場からの汚水	4	2
1069	53	2	2	1	120	1	1	1	1	2	2	4	4	4	4	4	3	4	4	4	4	4	4	4	2	0	1	1				3	4	3	3	海が汚れていくような気がする。	3	4	4	4	4	4	4	情報が把握できていない	6	1	1
1070	76	2	3	8	60	1	2	2	1	2	2	3	3	3	3	4	2	2	2	3	2	4	4	4	4							5	4	3	5	海底こううんは海の底に住んでいる、生き物に影響はないのか・・	3	4	3	4	2	2	2	海が遠い人はできることが限られている	6	1	1
1071	70	1	3	8	80	3	5	5	3	1	2	4	4	4	4	4	4	4	4	4	4	4	4	4	2							5	6	7	7	できることからはじめよう	4	5	5	5	5	5	5	斎藤知事	5	1	1
1072	78	2	2	3	15	1	1	1	2	3	2	4	4	4	4	4	4	3	5	5	5	5	5	5	1							5	7	7	7	余りにも大きなことなので想像できないですが、海に良いことは実施して欲しいです。	4	5	4	5	4	4	5	参加方法がわからない。	4	1	1
1073	66	2	2	6	120	1	1	1	1	2	2	3	3	3	3	4	4	4	4	4	4	4	4	4	4	0	1	1				4	4	4	4	特になし	3	4	3	4	3	3	1	わかりません	7	2
1074	71	2	4	1	60	2	1	1	3	2	2	4	4	4	4	4	4	4	4	4	2	4	4	4	2	0	1	1				5	5	5	5	もっと効率のいい方法はないのかなと思う。	4	4	4	5	3	3	3	魚にたいしての親近感が薄くなっている。	3	1	1
1075	77	2	2	26	3	7	3	2	5	1	2	4	4	3	3	4	4	4	4	4	4	4	4	4	1	0	1	1				6	6	6	6	特になし	4	4	4	4	4	4	4	暇がない	4	1	1
1076	26	2	4	8	120	1	1	1	1	2	2	3	2	4	3	3	2	2	1	2	3	2	3	2	4				0	1	1	6	6	5	3	特になし	4	4	3	4	3	3	4	なし	5	1	1
1077	49	2	4	1	60	4	1	1	3	2	2	4	5	5	5	5	5	5	5	5	5	5	4	4	2				0	1	1	2	5	5	5	森林からの供給方法は衝撃の内容でした。	5	4	4	4	4	4	4	何から始めたらよいのか、現状が全くわからない。	3	2
1078	81	1	2	12	30	2	2	1	2	2	2	4	4	4	4	4	3	3	4	4	4	4	4	4	2	0	1	1				5	4	5	5	特に感じない	4	4	4	4	3	3	3	参加による費用が発生する、年金生活者には負担になる。	5	2
1079	44	2	4	11	120	3	3	1	2	3	2	4	4	4	4	4	4	3	4	4	4	4	4	4	2	0	1	1				5	5	4	4	環境が良くなると良いと思います	2	4	4	4	4	4	4	情報が少ない事	5	2
1080	82	1	2	6	40	1	2	1	1	2	2	5	1	2	2	5	5	1	3	4	4	5	5	5	5				0	1	1	1	4	4	7	効果に疑問	4	4	3	5	5	5	5	インセンティブが無い	3	1	1
1081	44	2	4	7	120	2	3	2	3	1	2	5	3	4	4	4	2	2	2	4	4	5	4	4	3	0	1	1				3	5	5	6	自然な形で補えれば一番いいが、人手もいることなので、可能な範囲でその兼ね合いで決めてほしい	4	4	5	5	4	3	4	現地に行くまでの交通費	4	1	1
1082	71	1	4	7	90	1	4	3	1	2	2	3	2	2	2	2	2	3	3	2	2	2	4	4	4				0	1	1	4	3	5	4	詳しくはわからない	3	4	3	5	2	2	2	余裕がない	5	1	1
1083	80	1	4	11	8	5	5	5	4	1	2	5	5	5	5	5	5	4	5	5	5	5	4	3	1	0	1	1				5	5	6	7	下水が海の栄養源であることを忘れていました。 適度に流入できる方策が欲しいと思います。	4	5	5	5	4	4	4	いつどこで何をしているのか、市や県の広報紙等の身近なメディア、ＳＮＳ等を使って報知して欲しいと思います。 県が海の改善に努めていることを全然知りませんでした。	3	2
1084	80	1	4	2	60	1	3	3	1	1	2	4	4	3	4	4	4	1	3	3	4	5	5	5	1				0	1	1	3	1	4	7	完全な下水処理が必要	4	5	5	5	2	2	3	プラスチックごみの完全な分別と処理	5	1	1
1085	64	1	2	28	5	2	1	1	5	3	2	4	4	4	4	4	4	4	4	4	4	4	4	4	4				0	1	1	4	5	4	5	具体的に施策が実施されることを見る機会が無いので何とも言えない	4	4	4	4	4	4	4	障害は基本的に無いと思う	4	1	1
1086	75	1	5	2	50	5	3	2	1	3	2	4	4	3	3	4	3	2	3	5	2	4	4	4	2				0	1	1	5	3	4	4	瀬戸内海に対し何らかの働きかけは必要	3	4	4	5	3	3	4	なにをどうすればいいかわからない	4	2
1087	63	2	4	1	90	1	1	1	1	3	2	5	4	4	4	4	3	3	4	5	4	5	5	5	4				0	1	1	4	5	4	5	森林等からの栄養塩類供給は時間がかかりそうに思えるけれど、森林の保全にもなるので良いのではと思った。	4	4	5	5	3	4	3	直接海に行って活動するには時間と交通費がかなりかかってしまう。また、そういったかつどうがあることを知らなかったので、活動している団体への寄付とか、手軽に参加できる方法があればよいと思う	4	1	1
1088	23	2	4	1	120	3	2	2	1	1	2	4	4	3	3	4	3	4	4	4	3	4	5	5	2				0	1	1	4	4	5	5	ない	4	5	4	4	5	5	5	冬の時期は寒くて活動しづらい	4	1	1
1089	63	2	4	1	15	5	3	3	5	2	2	4	4	4	4	4	5	5	4	4	4	4	5	5	1				0	1	1	6	6	6	6	無い	4	4	4	4	4	4	4	無い	4	1	1
1090	60	2	4	6	60	2	3	3	3	2	2	4	4	4	4	4	4	4	4	4	4	4	4	4	1	0	1	1				5	5	5	5	どの方法がよおいかわかりませんが、何か対策しなければならないと思います。	4	4	4	4	4	4	4	現状の把握や情報共有。	3	2
1091	45	2	4	1	60	1	1	1	1	3	2	5	5	5	5	5	5	5	4	5	4	4	3	3	5	0	1	1				4	4	4	4	なし	4	2	2	3	3	3	3	分からない	5	2
1092	56	1	4	11	20	5	5	5	4	1	2	5	5	5	5	5	5	5	5	5	5	5	5	5	1	0	1	1				1	1	1	7	間伐材や廃棄野菜の肥料化が必要	5	5	5	5	5	5	5	漁協の権利が強すぎて企業、団体の参加が難しい	1	2
1093	71	2	5	1	120	6	3	4	5	1	2	5	3	4	5	5	5	5	5	5	5	5	5	5	1	0	1	1				7	7	7	7	必要なことはすぐにすべき。	5	5	5	5	5	5	5	高齢者でもできる活動も欲しい	2	1	1
1094	73	2	3	16	90	1	1	1	2	2	2	4	4	4	4	4	4	3	4	4	4	4	4	3	3				0	1	1	4	4	4	4	今まで興味を持ってみたことがないので 良く知らない	4	4	3	4	4	4	4	知る機会がない	4	2
1095	63	1	4	1	20	4	2	2	3	3	2	4	3	3	3	4	4	3	3	3	3	4	4	4	3	0	1	1				3	4	4	5	わからない	3	4	3	4	3	3	3	情報の提供	5	2
1096	70	2	2	1	60	1	2	2	2	1	2	4	4	5	5	4	5	3	3	5	5	5	5	5	1	0	1	1				6	6	5	6	誰もが関心を持つ	4	4	3	5	4	4	4	体力がない	6	1	1
1097	45	1	2	21	30	1	1	1	1	2	2	4	4	4	4	4	4	2	4	4	4	4	4	4	2				0	1	1	5	5	5	5	良いと思いました	4	4	4	4	4	4	4	川が綺麗すぎる	5	1	1
1098	60	2	4	3	60	6	2	2	1	2	2	5	5	5	5	5	5	5	5	5	5	5	5	5	1	0	1	1				1	4	4	4	体に害が無い方法が良い	4	5	5	5	4	4	4	ない	4	2
1099	53	2	3	26	20	3	1	1	3	2	2	4	4	4	4	4	4	4	4	4	4	4	4	4	4	0	1	1				4	3	5	5	もう少し地域の環境に関心を持たないといけないと思った	4	4	4	4	4	4	4	状況説明不足と参加へのハードルの高さ	4	1	1
1100	28	2	4	5	120	1	1	1	1	2	2	4	4	4	4	4	4	4	4	4	4	4	4	4	2							4	4	4	4	特にない。詳しくないのでわからない	2	4	4	5	4	4	4	情報がない。何をすべきかわからない	4	2
1101	70	1	4	21	20	2	2	2	2	3	2	3	3	3	3	3	3	3	3	3	3	2	3	3	3							5	4	4	3	とくになし	3	3	3	2	3	3	3	とくになし	5	1	1
1102	55	2	4	11	5	2	2	2	4	1	2	4	4	4	4	4	4	3	4	4	3	4	4	4	2	0	1	1				5	5	5	5	なるべく自然な方法がいい	4	4	4	4	4	4	4	告知が不十分	6	1	1
1103	71	1	2	21	10	5	4	1	2	1	2	4	3	5	4	4	4	3	4	4	4	5	5	5	1							6	3	6	6	人間がごみをしない	4	3	5	5	4	4	1	住民の意識	1	1	1
1104	73	2	4	10	10	5	3	4	3	2	2	5	3	4	5	4	4	3	5	5	4	3	4	4	1				0	1	1	6	5	6	6	昔のように前もんの魚を食べたい。	4	4	5	5	4	4	4	年齢	5	1	1
1105	78	2	4	1	40	2	1	1	2	3	2	4	4	4	4	4	4	3	4	4	4	4	4	4	2							3	5	5	5	何が海に必要かよくわからない	4	4	4	4	4	4	4	みじかにそういう活動の場がない	4	1	1
1106	72	2	4	1	30	4	2	2	4	2	2	4	4	4	4	4	4	3	4	4	3	4	4	4	4							4	4	5	5	今まで全く知らなかった	3	4	4	5	3	3	3	ほとんどの人が今まで何も知らない	5	2
1107	75	2	4	1	90	5	2	2	2	3	2	4	3	4	4	4	4	3	4	4	4	5	4	4	2							3	4	4	6	特に無し	4	5	4	5	4	3	3	老化	6	2
1108	81	2	4	6	40	3	3	3	2	3	2	4	5	4	4	4	5	5	5	5	4	5	5	5	1				0	1	1	7	7	7	7	魚や海藻類の餌や栄養素等を増やし海の生き物等が快適な環境で育つように私達も努力するべきだと思います。	5	5	5	5	5	5	5	参加するイベントの宣伝を増やす	4	2
1109	74	1	4	4	15	5	4	5	3	3	2	5	4	5	5	5	5	5	5	5	5	5	5	5	1	0	1	1				6	6	5	7	山の栄養分を海へ届けることが必要	4	5	5	4	4	5	4	海に高度浄水が流れ込みすぎる	3	1	1
1110	71	1	2	8	120	2	2	1	1	3	2	4	4	4	4	4	4	2	4	4	3	4	3	3	3	0	1	1				5	3	6	6	特になし	4	4	4	4	4	4	3	海が遠くて参加は、難しい	4	2
1111	70	1	4	5	60	2	2	2	3	3	2	4	4	4	4	4	5	3	5	5	5	5	5	5	2							6	7	7	7	海を守ることの大切さを改めて考えさせられた	4	5	4	5	4	4	4	情報の知り方がわからない	4	2
1112	72	1	4	3	90	1	1	1	1	3	2	4	4	4	4	4	4	4	4	4	4	4	4	4	4							4	4	4	4	なし	3	3	3	3	3	3	3	なし	5	2
1113	71	2	4	1	120	2	3	5	1	1	2	5	5	5	5	4	4	4	4	5	4	5	4	5	2				0	1	1	6	6	7	6	一般人がボランティアとして参加できる機会を設けることで啓蒙できるのではないかと考える	5	5	5	5	5	5	5	特になし	2	1	1
1114	70	2	4	1	30	1	3	3	3	1	2	5	4	4	4	3	3	2	4	4	3	4	4	4	2				0	1	1	5	4	5	5	瀬戸内が栄養過多とここ数年言われているがどうしていいか私にはわからない。海の幸大好きですからその研究を早くしてください。	3	4	4	4	4	4	4	地域の危機意識が低いようなきがする。	4	2
1115	79	2	2	1	15	3	3	1	3	1	2	4	2	4	2	4	4	2	2	4	4	5	4	4	4				0	1	1	3	3	6	6	急激な改善ではなく時間をかけて改善すべきだと思う	2	4	4	5	4	4	3	広報をもっと盛んにする	4	2
1116	37	1	4	11	20	4	3	3	3	1	2	5	3	4	4	4	4	3	4	4	3	5	5	3	3	0	1	1				5	5	6	6	大規模な活動になりそう	4	5	4	5	3	3	3	時間が無い	6	1	1
1117	73	2	2	1	30	2	2	2	4	2	2	4	4	4	4	5	5	3	4	4	3	5	3	4	3				0	1	1	5	3	4	5	なし	3	4	5	4	4	4	4	わからない	4	1	1
1118	71	1	4	7	60	2	4	4	2	2	2	4	4	5	5	4	5	4	4	5	4	5	5	5	3	0	1	1				2	4	5	7	特になし	3	4	4	5	3	3	3	分からない	4	2
1119	79	1	2	21	15	1	4	4	1	1	2	4	4	4	4	4	4	2	4	4	3	4	4	5	1							2	6	4	7	関係官庁がもっと真剣に取組んで欲しい	4	4	4	4	4	4	4	気持ちはあっても年齢的に参加は出来ない	6	2
1120	81	1	4	10	15	2	2	2	3	1	2	4	3	3	3	4	4	3	3	4	3	4	4	3	3							4	4	4	5	やる気があれば出来る施策	4	4	3	4	3	3	3	わからない	4	2
1121	80	1	4	1	30	2	3	3	1	1	2	4	3	4	4	5	5	4	4	5	5	5	5	4	2							5	5	6	5	特になし	3	4	5	5	3	4	4	思いつかない	5	1	1
1122	76	2	2	1	60	1	2	2	1	3	3	2	2	2	2	4	4	4	4	4	4	4	5	5	3							4	5	5	5	鮮魚店で簡単に手に入り美味しくいただいている中で色々なことがあるんですね。	3	4	5	1	3	3	3	交通の便が悪い	4	2
1123	82	2	2	1	30	1	4	4	1	1	2	5	4	4	4	4	4	2	5	4	4	5	5	4	1							5	6	6	6	特になし	4	5	4	5	4	4	2	わからない	5	2
1124	53	1	2	21	30	1	2	2	3	2	2	4	4	3	4	4	4	4	4	4	4	5	4	4	2				0	1	1	4	4	4	4	特にない	4	3	4	4	4	4	4	県民の無関心	4	2
1125	23	2	4	12	120	1	1	2	1	2	2	4	5	3	3	4	3	2	4	4	2	3	4	4	2				0	1	1	5	7	7	7	上記の各施策を耳にしたことがなかったため、大変勉強になった。瀬戸内海への交通の便が悪く、訪れたことはない（自宅周辺にあるのは瀬戸内海ではなく播磨灘）ため、良い機会となった。	4	4	4	4	3	3	3	住んでいる地域にもよると思うが、豊かな海づくりに関する活動の広報がない。このアンケートで紹介されていたような活動の紹介や参加募集、活動報告などを目にしたことがない。そのため、豊かな海づくりへの活動がそもそも困難である。さらに、播磨灘には近いと思うが瀬戸内海となると地理的にも心理的にも距離感を感じ、瀬戸内海に対する思い入れはあまりない。また、もともと電車やバスがあまりない地域であり日々の買い出しや生活にも苦労してあるほどであり、余暇やボランティアのためだけにわざわざ瀬戸内海を実際に訪れて環境整備活動に参加することはできない。	5	1	1
1126	84	1	1	12	20	1	1	2	1	1	2	4	3	4	4	3	3	2	3	3	2	4	4	4	3							3	3	4	4	海の栄養について普段考えたことがなかった。今後は気を付けて関連記事を見ようと思う。	4	4	4	5	3	3	4	具体的な活動がどうなっているか分からないので。	4	2
1127	38	1	4	21	40	1	1	1	1	3	2	1	1	1	1	1	1	1	1	1	1	1	1	1	5	0	1	1				4	4	4	4	よくわからない	4	4	4	3	4	3	4	よくわからない	4	1	1
1128	92	1	4	3	20	5	3	1	2	1	2	5	5	5	5	5	5	5	5	5	5	5	5	5	3							4	5	6	6	今まで思っていた事と正反対	5	5	5	5	5	5	5	瀬戸内海の現状についてほぼ知られていない	2	2
1129	75	2	2	7	60	1	3	2	2	2	2	4	3	4	4	4	4	3	5	5	4	5	5	5	3							5	4	6	6	特になし	3	4	4	5	3	3	3	ﾌﾟﾗゴミの川へのポイ捨て	5	1	1
1130	71	2	4	1	60	3	1	3	1	2	2	3	3	4	4	4	4	3	3	3	3	4	4	4	2							4	4	5	5	特にありません	4	4	4	4	3	3	3	特に思いつきません	4	2
1131	74	1	4	1	30	4	2	3	3	1	2	4	3	4	4	4	4	3	4	4	3	4	4	4	3							5	6	6	4	ごみの回収	4	4	4	4	3	4	4	特になし	4	1	1
1132	70	1	4	21	60	1	1	1	2	2	2	4	4	4	4	4	4	3	4	4	3	4	4	4	3	0	1	1				5	6	6	6	特にない	4	4	4	4	3	3	3	特にない	4	1	1
1133	70	1	4	1	10	5	4	4	3	1	2	3	3	3	3	2	2	3	3	2	3	3	3	3	2							4	5	4	5	特になし	3	2	3	4	3	3	3	特になし	4	2
1134	77	2	4	1	90	2	3	1	2	2	2	4	4	4	4	4	4	4	4	4	4	4	4	4	3							5	5	5	5	海底耕うんをこのアンケートではじめて知った。一番よい方法と思われる。	3	4	4	5	4	4	4	活動実態が伝わっていないこと	4	1	1
1135	54	2	3	21	90	1	4	4	2	2	2	3	3	4	4	4	4	3	5	5	3	4	4	4	1				0	1	1	4	5	7	5	海底に栄養が溜まっているので、耕すのはいいと思う。	4	5	3	5	4	4	4	いつ、そういった企画に参加すればいいかが分からない	4	1	1
1136	75	1	2	18	60	1	2	3	1	1	2	4	5	5	5	5	5	2	3	5	5	5	3	4	3	0	1	1				3	3	7	7	新たな供給施策はどの程度安全性が確認できているのか情報があるのか知らない	4	5	4	5	4	4	4	情報発信が少なくないのか	4	1	1
1137	24	2	2	21	60	1	3	1	1	3	2	4	4	4	2	4	3	4	3	3	4	3	4	2	4							3	3	2	2	特になし	5	3	4	4	2	3	2	ない	4	1	1
1138	70	2	4	6	60	2	3	3	1	3	2	3	4	4	4	4	4	2	4	4	3	4	4	4	2	0	1	1				5	4	5	5	特にない	4	4	4	4	3	4	3	交通手段	4	2
1139	35	2	4	21	80	1	2	1	2	2	2	4	3	4	4	4	3	4	4	4	3	4	5	4	3				0	1	1	3	3	4	4	特になし	4	4	5	4	3	3	3	物価高騰による生魚離れ	4	1	1
1140	70	1	5	4	10	4	4	4	4	1	2	4	4	4	4	4	4	3	4	4	4	4	4	3	1				0	1	1	5	4	4	6	表面的な、人間の便利さのみを優先するのではなく、広く深く検討、議論を重ねて、共存の策を講じることが大切。	4	5	4	5	4	5	4	主に開発事業による自然破壊環境破壊に対して、人間による(人手による)保全活動が桁違いで追いついていない。	3	1	1
1141	21	1	2	3	60	1	1	1	1	3	2	3	3	2	4	3	2	3	4	3	3	3	3	3	3				0	1	1	4	4	4	4	なし	4	3	3	3	3	4	3	なし	4	1	1
1142	76	1	2	2	120	2	3	3	1	2	2	4	4	4	4	4	4	4	4	4	4	4	4	4	2				0	1	1	5	6	5	6	なし	4	4	4	4	4	4	4	なし	4	2
1143	58	2	4	1	20	2	3	3	3	3	2	4	4	4	4	4	4	3	5	5	4	5	4	4	1	0	1	1				4	6	6	6	何をすべきなのかよくわからないが、海を豊かにするためにできることはすべきだと思う	4	4	4	5	3	3	3	個人個人が今の暮らしに慣れてしまって,自然を守る,大切にする意識が薄れていること	4	1	1
1144	75	2	3	8	120	1	1	1	1	3	2	3	5	5	5	4	4	2	4	5	2	5	4	5	1	0	1	1				6	6	7	4	特になし	4	5	4	5	4	4	4	遠い	6	1	1
1145	60	2	4	10	60	1	3	3	4	2	2	5	5	5	5	5	5	3	5	5	5	5	5	5	1	0	1	1				7	7	7	7	海は海だけの問題でないので、自然環境全体を考えて取り組む必要がある。	5	5	5	5	5	5	5	もっと参加できる内容を広告して欲しい。	3	2
1146	35	1	2	21	120	1	1	1	1	2	2	1	1	1	1	1	1	1	3	1	1	3	2	3	4				0	1	1	4	4	4	4	専門知識がなくなんとも言えない	1	3	3	5	1	1	1	魚介類に興味がない。忙しい。	7	1	1
1147	66	1	4	4	5	1	1	1	4	3	2	5	5	5	5	5	5	1	5	5	1	5	5	5	1	0	1	1				7	7	7	7	なし	5	5	5	5	5	5	5	なし	5	1	1
1148	82	2	2	6	40	1	1	1	1	2	2	4	1	1	1	3	3	1	2	4	3	4	4	5	4	0	1	1				1	4	4	6	自然に任せればよい	3	4	3	5	5	5	5	老齢化	7	1	1
1149	70	1	4	4	5	2	2	4	1	1	2	5	4	4	4	4	4	4	4	4	4	5	4	4	2	0	1	1				3	3	5	6	コンクリート社会になる前の状態に近づけたい	4	4	4	4	3	4	4	金銭的、時間的な余裕	5	1	1
1150	76	2	2	15	120	1	2	2	1	2	2	3	3	3	3	3	3	3	3	4	3	3	4	4	4							4	4	4	4	わからないです	5	3	3	3	3	3	3	交通手段	5	2
1151	82	2	3	7	40	1	2	2	2	1	2	5	3	4	4	4	4	3	4	4	4	5	4	4	2	0	1	1				3	3	5	7	森林からの栄養供給が必要で森林を守っていきたい	4	5	4	5	4	4	4	豊かな海づくりに参加したい気持ちは大いにありますが、高齢のため、外での活動は無理ですが、家においてできることをしていきたいと思います。	2	2
1152	77	1	2	1	10	1	4	2	5	3	2	4	4	4	4	4	4	2	5	4	3	5	4	5	3	0	1	1				1	1	4	7	特になし。	4	4	4	5	4	4	4	自分の行動力	5	1	1
1153	60	2	3	26	10	1	1	1	1	2	2	3	3	2	2	3	3	2	3	4	3	4	4	4	3				0	1	1	4	6	6	6	下水処理場からの栄養はいいけれど、悪いものも一緒に流れているようで気になる。	3	4	4	4	3	3	3	何をすればいいのか分からないし参加する第一歩が踏み出しづらいので気軽に参加できるきっかけ作りが欲しいと思います	5	1	1
1154	64	2	4	1	30	2	5	5	4	2	2	4	4	4	4	4	4	3	4	5	3	5	4	5	3				0	1	1	2	4	4	6	元々自然にあったものを利用するのは良いと思うが人為的に作ったもので対処するのはどうかと思う	3	4	4	5	3	3	3	参加の仕方がわからない	6	1	1
1155	70	2	4	1	60	3	2	2	2	2	2	5	4	4	4	4	4	3	4	5	4	5	4	4	3	0	1	1				5	5	6	6	人工的なことではなく、なるべく自然をそのまま利用した方法がいいと思う	4	5	4	5	4	4	4	皆が色々なイベントなどに参加できるよう 広報などで積極的に呼びかけてほしい	4	2
1156	62	2	3	20	120	1	3	2	2	2	2	3	2	3	3	4	3	3	2	4	3	5	4	5	4				0	1	1	4	6	6	7	瀬戸内海の栄養がそんなにも不足しているのか、なぜと驚く	4	4	4	5	3	3	3	海から遠く、普段から海のことを考えない何が出来るのかわからない	7	2
1157	72	1	4	21	15	1	1	1	3	1	2	5	4	3	4	4	4	3	3	4	2	4	4	4	4				0	1	1	7	4	4	3	科学的に証明されているのか少々疑問。きちんとデータを示して県民に分かりやすく説明してほしい。例えば、海の栄養化は赤潮の原因と言われているが、栄養供給過多によって赤潮の発生はどうなるのか？等々。	4	4	5	5	4	4	4	ポスターやテーマだけ出しても、よほど情熱があって積極的に動かないとこのような運動には参加できないのでは。一般の人たちが誰でもいつでも参加できるようなそのようなシステムを考えてほしい。いつもいうことは正しいのですがお役所仕事で県民サイドに立っていない。言うだけで終わってしまう。税金の無駄使い。	4	2
1158	44	2	4	17	120	1	1	1	1	3	2	3	2	2	2	1	1	1	1	4	1	5	4	4	4				0	1	1	4	4	4	4	施策等初めて聞くことばかりでよく分からない	4	4	4	4	4	4	4	何をしたらいいかわからない、興味がない人が多い	4	1	1
1159	77	1	2	1	60	1	1	1	2	3	2	3	3	3	3	4	4	4	4	4	4	4	4	4	1				0	1	1	5	5	5	5	特にありません	4	4	4	4	4	4	4	積極的なPRがほとんど見られない	4	1	1
1160	40	2	2	26	120	1	1	2	2	3	2	3	3	3	3	3	3	3	4	4	3	4	4	4	4	0	1	1				5	5	5	5	どれもとても大変そうで、簡単に完全に支持というのは難しいですね。	4	4	4	5	4	4	5	さっきの画像等見ていると、大変でお金もかかりそう。	2	1	1
1161	53	2	4	16	60	1	4	1	1	3	2	4	4	4	4	4	4	2	4	4	2	5	5	5	1				0	1	1	4	5	6	6	大変そう	4	4	5	5	4	4	3	機会がない	4	1	1
1162	63	2	2	11	30	1	1	2	3	3	2	5	5	5	5	5	5	5	5	5	5	5	5	5	2							4	7	7	7	特にありません	4	5	5	5	5	5	5	特にありません	4	1	1
1163	61	2	4	21	50	2	1	1	2	3	2	3	4	4	4	3	4	3	3	3	2	2	4	4	4							5	5	5	4	わからない	3	4	4	4	4	4	3	実態を知らない	5	2
1164	80	1	4	1	50	4	5	5	4	1	2	5	5	5	5	5	5	4	5	5	5	5	5	5	1							3	5	7	7	特にない	4	5	5	5	3	3	3	特にない	5	2
1165	64	1	4	21	30	1	3	3	3	3	2	2	3	3	3	4	4	3	3	3	4	4	3	3	4	0	1	1				3	5	6	5	情報不足で詳細がよくわからない	2	2	3	3	3	3	3	無関心層が多い	4	1	1
1166	88	1	4	4	30	2	3	3	2	1	2	5	4	4	4	5	5	4	4	4	4	5	4	5	2							4	5	5	6	特になし	4	4	5	4	4	4	4	特になし	5	2
1167	82	2	1	1	10	1	1	1	1	2	2	2	2	2	2	2	4	3	3	4	3	4	4	3	4				0	1	1	5	6	5	6	特になし	2	3	2	4	2	2	2	特になし	7	1	1
1168	82	1	5	1	15	4	5	5	4	1	2	4	3	4	4	5	5	4	4	4	4	5	4	4	1							6	6	6	7	「水清ければ魚住まず」の格言通りある程度の栄養供給は必要	2	5	5	5	3	4	3	適切なゴミ処理	4	1	1
1169	83	1	4	9	120	1	5	4	1	3	2	5	3	3	4	4	5	4	4	5	4	5	5	5	2							2	5	6	7	東北の方で行っている森林涵養による海の付栄養化はこれから沿岸地区の山林でどこでもできることと思われる	4	5	4	5	4	5	5	どのような活動が継続的に行われるのかの情報がないので、参加できない	4	1	1
1170	72	2	2	1	40	2	2	1	2	3	2	4	4	4	4	4	4	4	4	4	4	5	5	5	3							6	6	6	6	活動に感謝	4	5	4	5	4	4	4	何をしていいのか具体的に良く分かっていない	4	1	1
1171	75	1	4	1	120	1	2	2	1	3	2	3	4	4	4	4	4	4	4	4	4	4	4	4	1							6	2	4	2	特にありません	3	3	2	3	3	3	4	特にありません。	5	2
1172	75	2	4	2	120	1	4	4	2	2	2	4	5	5	5	4	4	3	4	4	4	5	5	5	1							6	5	7	7	洪水を防ぐ 河岸工事が逆に海への栄養補給を妨げていると思うので もっと人工的でない工事に変更してほしい	4	5	4	5	5	5	5	予算・金銭的なこと	4	1	1
1173	38	1	2	3	120	1	1	1	1	3	2	3	3	3	3	3	3	3	3	3	3	3	3	3	6							4	4	4	4	なし	3	3	3	3	3	3	3	なし	5	1	1
1174	77	1	4	21	15	3	1	1	3	3	2	4	4	4	4	4	4	3	4	4	4	4	4	4	2				0	1	1	2	5	6	6	特になし	4	4	4	4	4	4	4	なし	3	1	1
1175	76	1	5	9	50	1	3	4	3	1	2	4	4	4	3	4	4	3	4	4	3	4	4	4	2	0	1	1				3	4	4	5	緊急的な措置を除いて、自然の作用の流れで、適度に栄養塩類を供給して、保全してゆくことが望ましい。	4	4	3	4	3	3	3	時間的、地理的、体力的にも問題がある。	4	1	1
1176	75	2	4	1	60	2	3	1	2	2	2	4	5	5	5	4	4	4	5	5	4	5	5	5	1				0	1	1	5	5	6	4	特にありません	4	5	4	5	4	4	4	広報、アピール不足。	4	1	1
1177	61	1	2	23	60	1	2	2	1	2	2	2	2	4	4	4	4	4	3	5	5	5	5	5	2				0	1	1	5	4	6	6	2 3番みたいな事がされている事を知りませんでした	4	4	5	5	5	4	4	自分のあいまいな気持ち	4	2
1178	29	2	3	21	30	1	1	1	1	3	2	4	5	4	4	4	4	3	3	4	3	5	4	3	4							4	5	5	5	特になし	3	4	3	5	3	3	3	時間	6	1	1
1179	29	2	4	1	60	1	3	3	3	2	2	3	3	3	3	4	3	2	2	3	4	3	4	3	2							6	6	6	6	特にありません	3	4	3	3	3	3	2	情報	4	2
1180	81	1	2	1	50	2	3	4	2	1	2	4	4	4	4	4	4	3	4	4	4	4	4	4	2	0	1	1				5	5	5	6	早く取り組みをしなくてはならない	4	4	4	5	4	4	4	もっと事実を知る必要がある	3	2
1181	75	1	4	6	90	1	1	1	1	3	2	4	3	3	4	4	4	3	4	4	4	4	4	4	1	0	1	1				4	4	4	6	わからない	4	5	5	5	3	5	5	遠い	6	2
1182	70	2	2	1	60	1	3	2	1	2	2	4	4	4	5	3	5	3	4	5	3	5	4	5	2				0	1	1	4	4	5	6	海域への肥料直接投入は、何らかの良くない影響を及ぼしそうな気がする。	3	4	4	5	3	4	4	交通費が負担になると思う。自分自身では現在病気療養中でほとんど外出できない為、参加不可能である。健康上の障害もあるかもしれないと思う。	6	1	1
1183	63	2	4	21	60	3	4	4	3	2	2	4	4	4	4	4	4	3	4	4	4	4	4	4	1	0	1	1				2	2	5	6	池の浄化にもつながるので4の施策が良いと思います	2	4	4	5	3	3	3	海まで遠い	4	2
1184	76	2	2	2	120	1	1	1	1	1	3	4	3	4	4	4	4	4	4	4	4	4	4	4	3				0	1	1	7	5	4	4	気付きが大切	4	5	5	5	3	3	3	年齢	5	2
1185	75	1	4	8	60	4	2	1	3	3	2	4	4	4	4	4	4	3	5	5	4	5	5	5	2				0	1	1	2	3	5	6	自然の生態系を活かすことは大事だと思う	4	5	4	5	4	4	4	交通の便の不自由さ 例えば 駐車場がないとか	4	2
1186	70	1	4	1	15	4	1	1	3	3	2	4	4	4	4	4	4	4	4	4	4	4	4	4	2				0	1	1	5	5	5	6	工場から栄養塩類が供給されるとは知らなかった	4	4	4	4	4	4	4	活動自体をしらないので、告知が必要かと思います	4	1	1
1187	75	1	4	1	40	2	5	5	3	2	2	5	5	5	5	5	4	4	5	5	5	5	5	4	1				0	1	1	7	6	7	7	特になし。	4	4	5	5	4	4	4	足腰等肉体的問題！	2	1	1
1188	78	2	2	1	40	2	2	2	2	3	2	3	4	3	3	3	4	2	3	4	3	4	4	4	4				0	1	1	4	4	4	4	効果があるかどうかわからない	3	4	4	5	3	3	3	参加しやすいかどうか	4	1	1
1189	60	2	4	21	3	1	1	1	1	1	2	5	5	5	5	5	5	5	5	5	5	5	5	5	1	0	1	1				3	7	7	7	特に思いつきません	5	5	5	5	5	5	5	特に思いつきません	2	2
1190	63	2	2	1	10	1	1	1	3	3	2	3	3	3	3	3	3	3	3	3	3	3	4	4	4				0	1	1	4	4	4	4	よくわからない	4	4	4	4	4	4	4	情報があまりない、伝わってこない	5	2
1191	27	1	3	21	0	1	1	1	1	3	2	1	2	3	3	1	4	2	2	1	3	3	3	2	4							1	5	4	3	なし	1	2	3	2	2	3	2	なし	7	1	1
1192	61	2	3	1	61	3	1	3	2	1	2	4	4	4	4	4	4	4	4	4	4	4	4	3	3	0	1	1				5	5	5	5	自然を維持してほしい	4	4	4	4	4	4	3	特になし	4	2
1193	70	1	2	1	30	5	4	4	3	1	2	4	4	4	4	4	4	3	4	4	4	4	3	4	1				0	1	1	5	5	5	6	色々な方法を試すのが良い	4	4	3	4	4	4	4	とくにない	4	2
1194	71	2	4	5	60	2	5	5	1	2	2	4	3	3	5	4	4	3	4	4	4	4	4	4	3							4	3	4	4	判断する知識がありません	3	4	3	5	3	3	3	内陸部に住んでいるので機会がない	5	1	1
1195	64	2	2	10	20	2	3	3	2	3	2	4	3	4	4	4	4	3	4	4	4	4	3	4	2							5	5	5	5	栄養分が多すぎても少なすぎても生物に影響があるので、バランスを取るのが難しいと感じる。	4	4	4	4	4	4	4	現地へ行くのが難しい人は、どんな形で参加ができるのか情報が少ないと思う。	4	1	1
1196	75	2	4	26	5	2	1	2	3	2	2	4	3	4	4	4	4	3	3	4	4	4	4	4	4							4	4	4	5	特になし	4	4	4	5	4	4	4	特になし	4	1	1
1197	70	1	4	1	20	5	2	3	3	3	2	4	5	4	4	4	4	3	4	5	4	5	5	3	3				0	1	1	2	7	7	7	工場や浄水場からの排水に栄養塩類を混ぜる対策に抵抗がある排水は清浄なものにした方が良いと思う	4	5	4	5	3	4	4	海に出て行くのに自家用車を使用する事になるが駐車場を見つけるのが困難	4	1	1
1198	25	1	4	2	90	1	2	3	3	1	2	4	4	4	3	3	4	4	4	5	4	4	4	3	2							6	6	6	5	海を守ることが大切であると感じた	5	3	4	4	4	4	3	海のために何をすればいいのかわからない	6	2
1199	26	2	3	1	30	1	1	1	1	3	2	1	2	2	2	3	2	2	3	4	2	3	2	2	4	0	1	1				3	3	3	3	関心はないが大変そうだなという印象	3	2	3	2	3	2	3	時間が無い	7	1	1
1200	25	2	4	1	60	2	2	4	3	3	2	2	3	2	2	2	2	2	2	2	3	3	2	2	3	0	1	1				6	6	6	6	なし	5	4	4	4	4	4	4	なし	5	1	1
1201	49	2	4	1	60	1	1	1	1	2	2	3	4	4	4	4	4	3	4	4	4	5	4	4	3				0	1	1	5	5	4	5	地道にやって行くしかない	4	4	4	5	4	4	4	わからない	5	2
1202	24	2	5	1	60	1	1	1	1	3	2	4	4	4	4	3	3	2	3	4	3	4	5	5	2				0	1	1	4	4	4	5	なし	4	4	5	4	4	4	4	時間がない	6	1	1
1203	73	1	1	1	45	1	3	2	1	3	2	3	2	3	3	3	3	2	3	4	3	4	4	5	3				0	1	1	5	2	4	6	特になし	4	4	3	5	3	3	3	特になし	7	1	1
1204	72	2	4	12	5	3	5	5	4	1	2	5	5	5	5	5	5	5	5	5	5	5	4	4	2							4	4	6	7	よくわからないので知る機会が欲しい	4	4	4	5	3	4	4	海の大切さをもっとアピ－ルしてほしい	4	1	1
1205	83	1	2	21	10	2	2	1	3	3	2	3	3	4	4	4	4	4	4	4	4	5	4	5	2	0	1	1				4	5	5	3	原因究明をして、それに沿って実施する。	4	2	2	2	3	3	2	一般的にあまり知られていないので、もっと啓もう活動をするべきで、学校でも教え込むようにすべき。	6	2
1206	70	1	4	6	30	1	2	1	1	3	2	4	4	4	4	4	4	3	4	4	4	4	4	4	3	0	1	1				4	5	5	5	特にない	4	4	3	5	4	4	3	どういうことが豊かな海に繋がるのかがわからない	5	1	1
1207	75	1	4	1	60	2	5	5	3	1	2	5	4	5	4	5	5	4	5	5	5	5	5	5	1	0	1	1				6	6	7	6	人間による海の扱いの誤りを正すことが必要である。少なくとも改善に向けての施策を行うべきである。ただし、やっていることが逆効果にならぬよう注意が必要である。海水が澄み過ぎても魚は戻って来ない等。	5	5	5	5	4	4	4	なかなか参加する時間や日が取れない。勤務や他の活動と重なる為。	4	2
1208	34	2	4	1	120	3	1	1	1	2	2	4	4	4	4	4	4	4	5	4	4	4	4	4	3				0	1	1	3	2	2	2	いろんな取り組みがあることを知らなかった	4	4	4	4	4	4	4	人々の認識の違い	6	1	1
1209	58	2	2	2	120	1	1	1	1	2	2	2	2	2	2	3	4	1	3	3	3	4	4	4	4				0	1	1	2	3	5	5	なし	3	4	4	5	3	3	3	身近に感じない	6	1	1
1210	66	2	2	10	4	1	1	1	1	2	3	4	4	4	4	3	4	4	5	5	4	5	4	5	2	0	1	1				5	5	5	5	わからない	4	5	4	5	4	4	4	思いつかない	4	1	1
1211	76	2	4	1	30	3	2	3	4	2	2	4	4	4	4	4	4	4	4	4	4	4	4	4	3							5	5	5	5	特にはありません。	4	4	4	4	4	4	4	特には思いつかない	3	1	1
1212	74	1	4	5	30	3	2	1	2	1	2	4	4	5	5	4	3	4	4	3	3	5	4	5	2	0	1	1				2	4	6	6	実現は大変だが、早くやらないといけない。	4	4	4	5	4	4	5	手段が分からないこと	3	1	1
1213	53	2	2	21	120	2	3	1	1	3	2	3	3	4	4	4	4	3	4	3	2	4	4	4	3							5	4	5	4	特になし	3	4	4	5	3	3	3	お金に余裕がなく参加している場合ではないからです。	5	2
1214	70	2	3	7	90	1	2	3	2	2	2	4	3	4	4	3	3	3	4	4	3	4	4	4	3							5	5	4	5	各自が、少しづつでも気に、掛ける事が、大切だと、思います。	4	4	4	4	4	4	4	海の近くに、住んでないので、大切な事なのに、後回しに、なっている。	4	2
1215	43	2	2	21	60	1	2	1	1	3	2	4	3	3	3	3	3	1	3	3	3	4	4	4	4				0	1	1	4	5	5	5	誰がするのだろうと思った。	4	4	5	5	4	3	3	何かに参加する機会がない。そして機会があっても強制だと困る。	5	1	1
1216	67	2	2	1	60	1	1	1	2	3	2	5	5	5	5	4	4	4	4	4	4	4	4	4	1	0	1	1				4	5	5	5	特になし	4	4	5	4	4	4	4	分からない	4	1	1
1217	24	2	2	21	120	1	1	1	1	2	2	3	3	3	3	3	3	3	3	3	3	3	3	3	4	0	1	1				4	4	4	4	なし	3	3	3	3	3	3	3	なし	5	1	1
1218	79	2	4	26	10	6	5	2	4	1	2	4	5	4	4	5	5	2	5	5	5	5	4	5	5	0	1	1				3	3	3	3	そばに牡蠣養殖があり千種川からの河川水が適しているのだと思う	3	4	4	5	3	3	3	高齢で最近引っ越しして よくわかりません	6	2
1219	28	1	4	16	120	1	2	1	1	2	2	3	3	3	3	3	3	3	3	3	3	3	3	3	1	0	1	1				4	4	4	4	なし	3	3	3	3	3	3	3	なし	5	1	1
1220	61	1	5	11	120	1	1	1	1	1	2	3	3	3	3	3	3	3	3	4	3	3	5	4	1	0	1	1				3	4	3	3	特にありません	4	4	4	5	4	4	4	海洋廃棄物の処理問題	3	2
1221	76	1	4	3	10	5	4	2	3	2	2	4	4	4	4	5	4	4	4	4	4	5	5	4	1				0	1	1	6	4	4	6	海底耕うんなんて海底を荒らすことにならないか、底引きで貝類を根こそぎとるのは禁止されていないのかな	4	4	5	5	5	4	5	海はあまりにも大きい	3	2
1222	65	2	3	16	120	1	1	1	1	2	2	3	3	3	3	3	3	3	3	3	3	4	4	4	4							4	5	5	5	知らない事ばかりでそんなことが出来るのかと思った	4	4	3	4	3	3	3	情報不足、知らないことが多い	4	1	1
1223	60	2	4	1	120	1	1	1	1	2	2	4	4	4	4	4	4	3	3	4	4	5	5	5	2				0	1	1	4	4	4	4	難しい	4	4	4	5	4	4	4	特になし	4	2
1224	29	1	1	2	90	1	1	1	1	2	2	3	4	3	3	3	4	3	4	4	3	5	4	5	3				0	1	1	4	5	5	5	環境が良くなる事は、良い事だと思う、対策が必要。	4	4	4	5	3	3	3	特になし。分からない。	4	2
1225	70	2	2	4	120	2	1	1	1	3	2	3	4	4	4	4	4	2	4	4	3	4	4	4	3	0	1	1				4	4	5	4	特にない	3	4	4	5	3	3	3	特にない	5	2
1226	57	2	3	21	120	1	1	1	2	1	2	4	5	5	4	3	4	3	4	5	4	5	5	5	2				0	1	1	2	5	6	3	特になし	4	5	5	5	4	4	4	お金と環境	6	1	1
1227	75	1	2	1	40	3	4	4	3	1	2	4	4	4	4	4	4	3	4	4	3	4	4	4	1				0	1	1	5	5	6	6	とくに無し	4	4	4	4	4	4	4	特にありませんが、個人的には腰痛と股関節痛みがあり無理が出来ません。	6	2
1228	70	2	2	10	120	2	5	5	3	3	2	3	4	3	4	4	4	3	4	3	3	3	4	5	2	0	1	1				4	4	4	5	魚に良くても海苔に良いとは限らないのでは	3	4	4	4	3	3	4	国と漁業関係者の動き	4	1	1
1229	29	2	2	21	15	2	1	1	1	2	2	5	5	5	5	5	5	5	5	5	5	4	5	5	4				0	1	1	4	4	4	4	特にないです	4	4	4	4	4	4	4	海づくりに触れ合う機会がない	5	2
1230	70	2	4	8	60	1	1	1	3	3	2	4	4	4	4	4	3	4	4	4	4	5	5	5	3	0	1	1				4	4	4	4	言おうとしてることは何となくわわかる気がするけど完全にわかっていないので いい加減な返事は書けません	3	3	4	5	3	3	5	細いなことで自分でできることはやろうと気を付ける	6	2
1231	29	2	3	5	60	1	1	1	1	2	2	1	1	1	1	1	1	1	2	4	1	5	4	4	4	0	1	1				3	5	5	5	どの施策も多くの人の手が必要で大変そう	2	4	2	5	1	1	1	魚介類の価格が高く、地元のものも買いづらい	7	2
1232	32	2	4	10	90	1	1	1	2	1	2	4	3	4	3	4	4	4	4	3	3	4	4	4	3	0	1	1				3	3	5	5	知らないことばかりで驚いた	3	4	4	4	2	2	2	イベント情報がなかなか耳に入らない	6	1	1
1233	38	1	2	3	120	1	1	1	1	2	2	3	3	3	3	3	3	3	3	3	3	3	3	3	6							4	4	4	4	なし	3	3	3	3	3	3	3	なし	5	1	1
1234	36	2	3	6	120	1	1	1	1	2	2	3	3	3	3	4	3	3	3	3	3	4	3	3	4	0	1	1				4	5	5	4	なし	3	4	4	5	3	3	3	情報がない	5	2
1235	36	1	4	8	60	1	3	3	2	1	2	5	5	5	5	4	3	3	5	5	4	5	3	5	3				0	1	1	5	7	7	5	専門的な知識がないため、判断しようがない。教育で義務化してほしい。	4	4	5	3	4	5	4	賃金の減少、政府による日本人削減したいのかと思う搾取。生きるのに必死。	5	1	1
1236	76	1	2	11	30	2	2	3	2	1	2	4	4	4	4	4	4	3	4	4	4	4	4	4	3	0	1	1				4	5	5	5	特に無い	3	4	4	4	3	3	3	活動内容を自治体を通して伝える	5	2
1237	60	2	2	1	15	1	3	2	1	3	2	5	4	4	4	4	4	3	4	4	4	4	4	4	2				0	1	1	4	5	5	5	このような活動があることを知らなかったけど良いことだと思う	4	4	4	4	4	4	3	活動を知らない	5	2
1238	79	1	4	1	90	1	2	2	1	3	2	4	3	4	4	4	4	2	4	4	3	4	4	4	3	0	1	1				5	5	5	5	このような施作を推進してほしい。	4	4	4	4	4	4	4	特になし。	4	1	1
1239	29	1	4	1	30	1	2	2	2	1	2	4	4	3	3	4	4	2	3	4	4	5	4	4	3							3	4	5	5	工事や下水処理場からの栄養供給は、他の有害物質等が混ざっていないか不安、他は詳しいことはわからないが良さそう。	3	4	4	5	3	3	2	情報、詳細がわからない。手間がかかることは億劫になってしまう。	6	1	1
1240	83	2	2	21	15	3	1	1	2	2	2	3	3	3	3	4	4	4	4	4	4	4	4	4	2				0	1	1	5	5	5	5	栄養がないのが分かりました	4	4	3	4	3	3	4	時間がない	4	2
1241	60	2	3	11	120	1	1	1	1	3	2	4	5	4	4	4	4	4	4	4	4	4	5	5	2							2	5	7	7	行動に移し結果が出るまでには時間がかかるだろうな	2	4	4	5	4	5	4	メディアで常時取り上げていない	4	1	1
1242	51	1	4	3	60	1	1	2	1	3	2	4	4	4	4	4	4	4	4	4	4	4	4	4	3	0	1	1				6	6	6	6	早く取り組んで	4	4	4	4	4	4	4	交通のべんと機会	3	1	1
1243	70	2	4	10	10	3	2	3	3	2	2	4	4	4	4	4	4	3	4	4	4	4	4	4	2							5	5	5	5	いかなごの復活を楽しみにしている	4	4	4	4	4	4	4	傘下の仕方がわからない	4	1	1
1244	77	2	3	20	120	1	2	2	3	3	2	5	5	5	5	5	5	3	5	5	5	5	5	5	1							3	4	5	7	海の栄養のため陸の自然も大切にしなければならない	5	5	5	5	5	5	5	杉や檜の植林が多すぎて落葉樹が少ない	2	1	1
1245	77	2	4	2	120	1	2	2	1	3	2	4	4	4	4	4	4	3	4	5	4	4	5	5	2				0	1	1	4	5	4	4	専門的な事はよくわからないです	4	4	4	5	3	4	4	ゴミの問題 プラスチックゴミを減らす事を考えないといけないと思っている	3	2
1246	28	1	4	5	60	1	1	1	1	3	2	4	4	4	4	3	3	3	4	4	4	4	4	4	4	0	1	1				5	5	5	5	特になし	2	4	4	5	4	4	4	特になし	5	2
1247	36	2	2	1	20	1	1	1	1	2	2	3	3	3	3	2	3	2	3	3	3	4	4	3	4	0	1	1				4	4	4	4	よくわからない	3	3	3	5	2	2	3	特にない	6	1	1
1248	63	1	4	1	18	3	2	3	2	1	3	4	3	2	3	4	3	2	3	4	3	2	4	3	3				0	1	1	4	3	2	3	頑張って下さい	3	4	3	1	2	4	2	わからない	5	1	1
1249	52	1	4	6	30	7	4	4	3	1	2	5	5	5	5	5	5	5	5	5	5	5	5	5	3	0	1	1				5	5	7	7	面白そう	4	4	4	4	5	5	5	知名度	4	1	1
1250	70	2	3	3	15	1	5	4	1	2	3	4	3	3	3	3	4	3	4	4	4	4	3	4	4	0	1	1				1	4	4	4	どんな手段がいいか分からない	4	4	4	5	3	3	4	情報が少ない	5	2
1251	77	2	4	3	10	5	3	2	3	2	2	2	2	2	2	4	3	4	4	3	3	3	4	4	3	0	1	1				4	4	3	5	人工的なものはどうかと思う	4	4	4	4	4	4	4	体力が無い	4	2
1252	59	2	4	11	30	2	2	2	4	1	2	4	4	4	4	4	4	4	4	5	5	4	5	5	3	0	1	1				5	5	5	6	兵庫県だけでなく、瀬戸内海に隣接しているところで、もっと取り組みなど、周知運動をしたほうがいいと思いました。	4	5	4	5	4	4	3	あまり周知されていないような気がします。わたしは二年前に東京から引っ越してきましたが、正直、あまり知りませんでした。加古川あたりですと、ネットを使わない方も多いので、市役所や公民館などでも、チラシなどで啓発されたほうがよいかと。	5	1	1
1253	25	2	3	21	120	4	2	3	3	1	2	3	3	3	3	4	4	4	4	4	5	4	5	5	3	0	1	1				4	4	4	4	環境問題はこれからも課題となりそう。	4	4	4	4	4	4	4	ポイ捨て、汚い水を流すこと	3	1	1
1254	75	2	4	1	30	1	1	2	1	2	2	4	4	4	4	4	4	3	4	4	3	4	4	4	1				0	1	1	5	4	5	5	特になし	4	4	3	4	4	4	4	特になし	4	1	1
1255	71	2	2	1	45	1	2	2	3	2	2	3	3	3	3	4	4	3	3	4	4	4	4	4	1				0	1	1	4	4	4	4	特になし	4	4	4	5	3	4	3	自分勝手、自己中心的な人が多すぎる地元の人達が海にゴミを平気に捨てている光景を何回も見た	4	2
1256	77	1	4	3	40	1	2	2	3	1	2	4	4	4	3	3	4	3	3	4	3	3	4	4	2	0	1	1				4	3	5	5	特に無い	3	4	4	4	4	4	4	わからない	4	2
1257	73	1	1	26	10	3	1	2	3	2	2	4	4	4	4	4	5	3	4	4	4	5	4	4	2				0	1	1	4	4	4	4	特になし	2	4	3	4	3	4	3	病よう中	4	1	1
1258	59	1	4	11	30	4	2	2	4	3	2	4	4	4	4	4	4	4	4	4	4	4	4	4	4	0	1	1				4	5	4	5	この様な活動は知らなかった	4	3	4	4	3	3	3	現状を知る情報発信が少ないのではないか。県民の皆に認識が薄いか無い事が障害と思います。	4	1	1
1259	71	2	4	2	60	1	2	3	2	3	2	5	4	4	5	5	5	4	5	5	4	4	5	5	2				0	1	1	2	4	6	7	工場からとかの処理水には有害物質が含まれていないか懸念する	4	5	4	5	4	4	4	参加方法などの具体的な情報には触れたことがない	5	1	1
1260	27	2	4	2	60	1	2	2	1	3	2	3	3	3	3	3	3	3	3	3	3	3	4	3	4				0	1	1	4	4	4	4	特にない	3	3	3	3	3	3	3	特にない	5	1	1
1261	41	2	4	2	120	1	1	1	1	3	2	4	3	3	4	3	4	3	5	4	3	4	4	4	4	0	1	1				5	5	5	5	漁獲量が増えることに繋がるならいいと思う	3	4	3	4	1	1	1	何をすればいいかわからない	7	1	1
1262	79	2	2	25	60	7	2	3	5	1	2	4	4	4	4	4	4	4	4	4	4	4	4	4	1				0	1	1	5	5	5	5	わからない	5	5	5	5	5	5	4	海にゴミが浮いている	3	2
1263	70	2	3	17	40	5	2	1	4	2	2	4	4	4	4	5	5	4	5	5	5	5	5	5	2	0	1	1				7	7	7	7	特に思い浮かばない	4	5	5	5	5	5	5	特にない	4	1	1
1264	60	2	4	10	60	2	2	2	1	2	2	4	4	4	4	4	4	4	4	4	4	4	4	4	3				0	1	1	4	4	4	4	なし	4	4	4	4	4	4	4	情報がない	4	1	1
1265	63	2	2	21	70	2	2	2	1	2	2	4	4	4	3	4	3	3	4	4	4	4	4	4	3							6	5	6	6	栄誉塩類の供給を管理する為に色々と取り組みを行う姿勢に関心した	4	4	4	5	4	4	4	特にない	5	2
1266	47	2	4	1	120	1	1	1	2	1	2	5	5	5	5	5	3	3	3	4	4	4	4	4	2	0	1	1				2	6	6	6	どうすれば生き物にふさわしい海になるのかがわからない。私たちにできることがあれば応援したい	5	5	5	5	5	5	5	少し家から遠く何をすればよいのかわからない	1	1	1
1267	48	1	4	26	5	4	3	4	3	1	3	4	4	4	4	4	4	4	4	4	4	4	5	5	1				0	1	1	4	4	4	4	何か効果に対して疑念を憶える	4	4	4	4	4	4	4	間違った知識	2	1	1
1268	71	2	3	2	120	1	3	3	2	2	2	4	4	4	4	4	4	4	4	4	4	4	4	4	1	0	1	1				3	5	5	5	海に栄養分を供給	4	4	4	4	4	4	4	とくになし	3	1	1
1269	74	2	3	12	30	3	2	1	2	1	2	4	4	4	4	4	4	4	4	4	4	4	4	5	3				0	1	1	5	5	5	5	国や県が、もっと呼び掛けてほしい	4	4	4	5	4	4	4	高齢化しているので、若い学生さん達に講演を呼び掛けて、未来のために良い知恵を考えてもらいたい	6	2
1270	69	2	4	26	10	2	5	5	3	2	2	4	4	4	4	4	4	4	4	5	4	5	5	5	2							4	5	6	6	時間と手間がかかるが、やらなければいけないと思う	4	4	4	4	3	3	3	啓蒙意識の低さ	6	2
1271	54	2	4	21	10	1	2	2	4	2	2	4	4	4	4	3	4	3	4	4	3	4	3	4	3	0	1	1				5	5	3	4	特になし	4	4	3	4	4	4	3	特になし	6	1	1
1272	57	2	4	14	30	1	1	1	1	3	2	2	2	2	2	4	4	2	3	3	2	4	3	3	4	0	1	1				5	5	5	5	栄養補給していることは知らなかったので勉強になった	4	4	3	4	3	4	3	忙しくて、自分の生活で手一杯	6	1	1
1273	20	1	2	1	60	2	1	1	1	2	2	4	4	1	3	4	4	1	1	4	4	3	5	4	4				0	1	1	5	5	5	5	行動を起こすまでに時間がかかりそう。	4	4	4	5	4	3	3	どのような行動を起こしたら良いかわからない。	7	1	1
1274	69	2	2	21	20	1	5	3	3	1	2	4	2	2	4	4	4	2	4	4	3	5	4	4	4	0	1	1				2	2	6	6	ない	3	4	4	4	4	4	4	わからない	5	2
1275	52	2	4	10	120	2	1	1	2	2	2	4	3	3	3	4	4	2	3	4	3	4	4	4	4				0	1	1	4	5	5	4	はじめて聞くことばかりですが、海を守るのも色々あるんだなぁと勉強になった	4	4	4	4	4	4	4	情報の少なさ	4	2
1276	82	2	4	1	120	1	4	4	3	1	2	1	1	2	1	1	1	2	1	1	1	1	5	5	1				0	1	1	3	6	6	6	海が浄化されすぎてめいぶつのいかなごがと」なうなつた	2	5	5	5	4	4	4	行動する日のPRなどが行き渡っていない	3	1	1
1277	72	2	3	12	20	2	3	2	2	3	2	4	4	4	4	4	4	2	4	4	4	4	4	4	3							2	4	1	1	こんな対策がとられていることを全くしらなかった	4	4	4	4	4	4	4	高齢のため活動に参加出来ない	4	2
1278	71	2	2	11	120	1	1	1	1	3	2	3	3	4	3	3	2	3	3	3	3	3	3	2	1							4	4	4	4	ない	3	3	3	4	4	4	3	ない	5	2
1279	28	1	4	10	30	4	3	3	3	2	2	4	4	4	3	4	4	3	4	4	3	4	4	3	3							6	6	5	5	いい活動そう	4	4	4	4	4	4	4	特になし	7	2
1280	71	2	4	1	60	1	3	3	4	1	2	4	4	4	4	4	2	2	2	2	2	5	4	4	3	0	1	1				4	5	5	5	特にない	4	4	5	5	3	3	3	環境を良くするために何をすべきことかが明確にされてないことが障害になっている	2	1	1
1281	49	2	4	2	120	1	1	1	1	3	2	3	3	3	3	3	3	3	3	3	3	3	5	5	4				0	1	1	4	4	4	4	いくらかかるのか等、全くわからないのでなんとも言えません。	4	4	5	5	4	4	4	いつやるのか等の情報が回ってこない。	3	1	1
1282	63	2	2	21	90	2	2	3	3	3	2	5	5	5	5	5	5	5	5	5	5	5	5	5	1				0	1	1	3	6	6	6	海は綺麗になったけれど、プランクトンの発生に必要な栄養分が少なくっていて、生物が生きられない環境になっていく。このような取り組みは有意義だと思う。	5	5	5	5	5	5	5	海の環境改善のアピール不足。	2	2
1283	56	1	2	11	45	2	1	1	2	2	2	4	4	3	3	4	4	4	4	4	4	4	4	4	2				0	1	1	5	3	4	3	特になし	4	4	4	4	4	4	4	特になし	4	1	1
1284	23	1	4	1	120	3	1	2	2	3	2	4	4	3	3	5	4	3	4	4	3	5	4	3	4							5	5	5	6	斬新で踏み込んだ施策だと思いました。	4	3	4	5	3	3	4	わかりません。	4	1	1
1285	77	1	4	7	90	3	1	2	4	1	2	4	4	3	4	4	5	3	4	4	4	5	3	4	3	0	1	1				4	4	6	6	ここまで深刻な状態になっているとは知らなかった。	4	4	5	5	4	3	4	何をすればいいのか、どんな行動がいいのか？広報、PRが足りないと思う	4	2
1286	43	2	3	21	20	2	1	2	2	3	3	2	2	2	2	4	4	3	4	4	3	4	4	4	1				0	1	1	2	5	5	5	田んぼに肥料をやって耕すのと同じで海にも同じことが必要なのだと分かった	4	4	4	5	3	3	3	時間	4	1	1
1287	63	2	4	21	40	1	1	1	1	2	2	4	4	4	4	4	4	4	4	4	4	4	4	4	3				0	1	1	5	5	5	5	特にありません	3	4	4	4	4	4	4	特にありません	5	1	1
1288	77	2	2	29	15	4	2	2	2	2	2	5	4	4	4	4	5	3	3	4	3	4	4	4	3	0	1	1				3	5	6	7	上記の4が最も重要だと思う。	4	5	4	3	4	5	3	特になし。	3	1	1
1289	57	1	4	7	40	1	3	3	3	2	2	4	3	4	4	4	4	2	4	3	2	3	4	4	2				0	1	1	5	5	5	6	特になし	4	4	4	4	3	3	3	普段から内陸部ないるので関わりがない	5	2
1290	69	2	4	10	30	1	3	3	3	1	2	4	3	4	5	4	5	3	4	4	4	4	5	5	2	0	1	1				4	4	4	6	特になし	4	4	4	4	3	3	3	強制されたくない	6	2
1291	75	1	4	6	40	4	3	2	3	3	2	4	3	4	4	4	4	3	4	4	3	4	4	5	3	0	1	1				6	6	6	6	素晴らしい発案だと思いますが、これは兵庫県だけでしょうか。岡山・広島・山口・香川・愛媛等でも同様に取り組まないと結果が出せないような気がします。	4	4	5	5	4	4	4	個人では参加の仕方が分からず、思案に暮れるだけで終わりそうです。具体的に各自治体経由で案内やお誘いがあると参加しやすくなります。	3	2
1292	78	2	2	3	60	1	1	1	2	3	2	4	4	4	4	4	4	3	4	5	3	5	5	5	3	0	1	1				4	5	6	6	正直なところよくわからないです	4	4	4	5	4	4	3	高齢のため、豊かな海づくりに参加するのは体力的に参加できるかどうか自信がない	4	1	1
1293	44	2	4	10	120	1	1	1	1	3	2	3	3	3	3	4	4	2	3	3	2	4	4	4	4	0	1	1				3	4	5	5	上記のような方法がある事を初めて知りました。	4	4	3	4	3	3	3	時間や機会があまりない。	5	1	1
1294	68	2	3	3	10	5	2	1	5	2	2	4	4	4	4	4	4	3	3	4	4	4	3	4	3				0	1	1	5	5	4	6	すでに対策を実施している事を知らなかった	4	4	5	5	4	3	3	生活にゆとりが無く、時間的や経済的にゆとりが無い。	5	2
1295	61	2	4	11	20	3	2	1	2	1	2	4	4	4	4	4	4	3	4	4	4	4	3	4	3				0	1	1	3	4	4	4	なし	4	4	4	4	4	3	3	地元の海産物を購入するようにしている。海は汚さない。昔はよく釣りに出掛けていたが水上バイクがひどい態度でもういけなくなった。ゴミを捨てて帰る輩です。	4	1	1
1296	65	1	4	1	30	1	2	2	2	3	2	5	5	5	5	4	4	3	4	5	3	5	4	5	1				0	1	1	4	6	6	6	特になし	3	4	4	5	4	4	4	特になし	4	2
1297	51	2	3	4	60	1	1	1	1	3	2	4	4	4	4	4	4	3	4	4	4	5	4	3	4				0	1	1	4	4	4	4	全然知らなかった	4	4	4	5	3	3	3	海から遠いと意識が低くなる	6	2
1298	71	1	5	1	120	2	3	3	1	3	2	4	3	4	4	4	3	2	3	4	3	5	5	5	1				0	1	1	2	4	6	7	河川の状態を綺麗にする事が一番重要だと思う	4	4	4	3	4	4	4	具体的な方法が衆知されていない	4	1	1
1299	82	2	2	16	60	2	4	4	2	1	2	5	5	5	5	4	4	3	5	5	5	5	5	5	2				0	1	1	1	5	5	5	工場 下水処理場からの栄養補給とは大丈夫ですか？	5	5	5	5	5	5	5	公的な誘い	2	1	1
1300	74	2	3	21	30	3	2	3	3	1	2	4	4	4	4	4	4	4	4	4	4	4	4	4	1				0	1	1	3	4	4	6	森林の保持は大切。	4	5	5	5	5	5	5	年齢、障害のあるため参加できない。	4	2
1301	22	1	2	21	120	1	1	1	1	3	2	3	3	3	3	3	3	3	3	3	3	3	5	3	4							4	4	4	4	特になし	3	3	3	3	3	3	3	分からない	5	1	1
1302	35	1	2	1	120	1	1	1	1	2	2	1	1	1	1	1	1	1	1	1	1	1	1	1	4	0	1	1				6	6	6	6	ない	1	3	3	3	1	1	1	計画的に魚を取らないから	7	1	1
1303	21	1	3	6	60	2	1	1	2	3	2	4	3	3	4	4	4	3	4	4	4	4	4	4	3	0	1	1				5	5	5	5	特にない	3	4	4	4	3	3	3	わからない	5	2
1304	62	2	3	10	120	2	3	3	1	2	2	4	4	3	3	4	4	3	4	4	3	4	4	4	2				0	1	1	4	3	5	5	分からない	4	4	4	5	4	4	4	障害は感じないが参加できるもの、参加方法が分からない	4	1	1
1305	62	2	3	15	90	4	4	4	3	2	2	5	3	5	5	5	5	5	5	5	5	5	4	4	1				0	1	1	6	4	5	5	海が綺麗すぎて、栄養不足だと聞いたことがあります。そのための対応でしょうか。	4	5	4	4	4	4	3	特にない	4	1	1
1306	28	1	4	1	120	2	2	2	1	3	2	3	3	3	3	3	3	3	3	3	3	3	3	3	4							4	4	4	4	特になし	5	5	5	5	5	5	5	イベント等の認知度不足	2	1	1
1307	23	1	4	1	30	2	3	3	3	3	3	2	3	3	2	4	4	3	3	3	4	3	4	3	4							1	4	3	3	とくにない	3	4	4	4	4	4	3	日当	8	2
1308	28	1	4	1	30	3	3	3	3	2	2	3	1	3	1	4	1	3	2	3	2	1	3	5	3	0	1	1				4	6	6	7	あまり自然に手を付けることはだめだと思いますが、最低限はいるかと	3	4	2	3	3	2	2	人間	5	1	1
1309	24	1	4	1	30	1	1	1	3	2	2	4	4	5	3	2	4	2	2	4	2	5	4	4	4				0	1	1	6	6	6	6	特になし	4	4	4	5	4	3	3	時間の確保	6	2
1310	76	2	2	21	20	7	1	1	2	2	2	4	4	4	4	4	4	3	4	4	4	4	4	4	4	0	1	1				4	4	4	4	家島産の魚、相生の養殖カキを良く食していますが このアンケート調査で知った栄養塩類の供給については、知りませんでした 考えが至らずです。	3	4	5	5	4	3	3	高齢な家族と自身の体調が整ってないので参加は、むつかしいです	6	2
1311	25	1	2	21	50	1	1	1	1	2	2	3	3	3	3	4	4	2	3	4	4	4	4	4	2				0	1	1	6	5	5	5	特にない	3	4	4	5	4	4	3	特にない	5	2
1312	67	1	5	1	10	1	2	2	1	3	2	4	5	5	5	4	5	4	4	4	4	4	4	5	2				0	1	1	4	5	5	6	どれも必要と思う	4	4	4	5	4	4	4	健康状態	4	1	1
1313	31	1	3	1	20	2	1	1	3	2	2	4	4	3	3	4	4	1	4	4	3	4	4	3	4				0	1	1	6	6	6	6	特になし	3	4	3	4	3	3	4	特になし	4	1	1
1314	71	1	4	1	20	4	1	3	3	3	2	4	4	4	4	4	4	3	4	4	4	5	4	5	2				0	1	1	4	4	4	5	特になし	4	4	4	4	4	4	4	特になし	4	1	1
1315	39	1	3	1	100	1	1	1	1	2	2	2	2	2	1	2	2	2	2	2	2	2	5	2	4							4	4	4	4	特になし	3	3	3	4	3	2	3	何をしたらよいのかが分からない	2	1	1
1316	29	2	4	1	120	1	1	1	1	3	2	4	3	3	5	2	3	2	4	5	2	5	5	5	2				0	1	1	4	4	4	4	なし	3	4	3	5	3	3	3	なし	6	1	1
1317	26	1	4	1	60	2	1	1	3	3	2	4	4	4	4	4	4	4	4	4	4	4	4	4	4	0	1	1				6	6	6	6	他の生態に影響を与えない範囲で、ぜひ実施いただきたい	2	4	4	4	4	4	4	特にない	4	2
1318	58	1	2	21	20	1	2	3	2	2	2	4	4	4	4	4	4	4	4	4	4	4	4	4	1				0	1	1	4	4	7	4	特にありません	4	4	4	4	4	4	4	特にありません	4	1	1
1319	39	2	1	1	120	1	1	1	1	3	3	4	5	5	5	4	4	3	5	5	4	5	5	5	3	0	1	1				5	7	7	6	なんとかしなくてはいけないので色々手をつくすのはいいことだと思いました。	5	5	5	4	4	4	4	よくわからない。	5	2
1320	84	2	2	21	15	1	2	3	2	2	2	3	3	3	3	4	4	4	3	4	3	3	5	3	1							4	2	2	7	わからない	4	5	4	5	4	4	4	わからない	3	2
1321	29	1	2	14	10	2	4	5	4	1	2	5	5	5	4	5	5	5	5	5	5	5	5	5	1							7	7	7	7	なし	5	5	5	5	5	5	5	なし	4	1	1
1322	78	2	2	28	5	2	3	1	5	1	2	4	4	4	4	4	4	4	4	4	4	4	4	4	1							3	5	5	5	なし	3	4	3	4	3	3	3	なし	4	2
1323	60	1	2	6	30	1	2	3	3	3	2	3	3	3	3	3	3	3	3	3	3	3	3	3	2	0	1	1				4	4	4	4	特にない	3	3	3	3	3	3	3	山林の整備が遅れていると感じる	4	1	1
1324	75	2	4	21	40	2	3	3	3	1	2	4	4	4	4	4	4	4	4	4	4	4	4	4	1	0	1	1				7	7	7	7	自然界を大切に。環境大事守る	5	4	4	4	4	4	4	プラスチック等化学繊維	2	2
1325	29	1	4	2	120	1	1	1	1	2	2	3	3	3	3	3	3	3	3	3	3	3	3	3	6							4	4	4	4	なし	3	3	3	3	3	3	3	なし	7	2
1326	22	1	2	8	120	2	2	3	2	3	2	4	5	3	3	3	4	4	4	3	3	5	3	5	3	0	1	1				5	4	6	6	どんどん進めてほしいとおもった	3	4	4	5	3	4	4	行くまでに時間がかかってしまうことと、友人が海が苦手であること	4	2
1327	51	1	2	1	40	3	3	3	4	2	2	4	3	4	4	4	4	3	3	4	3	4	4	4	3	0	1	1				1	2	4	4	栄養塩類だけの問題でもないような気がします	4	4	4	4	3	3	3	経済的に余裕が無いため仕事を選ぶと思う	4	2
1328	49	2	2	9	120	1	1	1	1	3	2	4	3	3	3	3	3	2	4	4	3	4	4	4	4				0	1	1	4	4	4	4	よくわからない	3	3	3	4	3	3	3	よくわからない	7	2
1329	72	1	4	6	45	4	3	3	2	1	2	4	3	4	4	4	4	3	4	4	4	5	5	4	2				0	1	1	1	2	5	5	余り人工的な行為は好ましくないと感じる。 ４のような自然を経由するような行為が望ましい	4	5	4	4	3	4	4	高齢による活動能力の低下で、体力的な協力は難しい	4	2
1330	58	1	4	3	15	1	4	4	2	1	2	4	4	4	4	4	4	4	3	4	4	4	4	4	2	0	1	1				2	4	3	5	とくになし	3	4	3	4	2	2	2	工業の進展	5	1	1
1331	60	2	2	13	50	1	1	1	3	1	2	2	2	2	2	2	2	2	2	2	2	2	3	2	1							7	6	4	4	わからない	3	2	2	2	2	2	2	わからない	4	1	1
1332	22	2	4	21	30	2	2	1	2	2	2	3	3	3	3	3	3	3	3	4	3	4	3	3	2	0	1	1				5	5	5	5	特にありません	3	3	4	4	4	4	4	わかりません	5	2
1333	49	1	2	5	120	1	1	1	1	2	2	3	3	3	3	2	2	2	2	2	2	2	4	3	4				0	1	1	5	5	5	5	自分の知らないところで地道な活動が行われている	2	4	3	5	2	2	2	特に思い浮かばない	6	1	1
1334	57	1	2	1	20	1	1	1	1	2	2	2	2	2	2	3	4	1	2	4	2	4	4	4	4				0	1	1	4	4	4	4	特になし	3	4	3	4	2	2	2	なし	6	1	1
1335	50	2	4	1	15	7	3	3	3	2	2	3	3	3	3	3	3	3	3	3	3	3	3	3	2	0	1	1				3	4	4	4	特になし	4	3	3	3	3	3	3	特になし	5	1	1
1336	27	2	4	7	120	2	2	3	2	2	2	4	4	5	5	5	5	4	4	4	5	5	5	5	3	0	1	1				4	4	4	4	人間が手をいれることが本当に効果的なのか疑問がある	4	4	4	4	4	4	4	普段の生活で忙しい	6	2
1337	39	1	4	1	60	1	3	3	2	3	2	4	4	4	3	4	5	5	4	4	4	4	4	4	1							6	6	6	6	綺麗になりすぎたことが問題	4	4	4	2	3	2	2	声高に先頭に立っている団体が偏った政治思想を持っている	7	1	1
1338	44	1	3	16	120	1	3	3	1	3	2	4	3	4	4	4	2	2	5	5	3	5	4	5	2	0	1	1				3	6	6	6	工場に関しては不安がある	4	5	4	5	4	4	4	イベントなどの告知をもっと大きくするべき	3	1	1
1339	49	1	2	10	100	1	2	2	1	3	2	3	3	3	3	4	4	2	3	3	3	3	4	4	3	0	1	1				5	5	4	4	生態系を維持してほしい	3	4	4	4	3	3	3	わからない	6	2
1340	37	1	4	2	30	1	1	1	1	3	3	3	3	3	3	2	2	2	3	2	2	2	4	4	3							2	3	3	3	とくになし	3	3	3	3	3	3	3	忙しい	4	1	1
1341	52	2	4	1	120	1	1	1	1	2	2	3	3	3	3	3	3	3	5	5	3	5	5	5	2				0	1	1	4	4	7	7	特になし	4	5	5	5	5	5	5	無関心	2	1	1
1342	65	1	4	8	80	2	2	2	4	2	2	4	4	5	4	4	5	3	4	4	4	4	4	4	3				0	1	1	5	5	4	4	各施策について、効果が得られる地域が限られると思います。	3	4	4	4	3	4	4	豊かな海づくりの活動情報が、どのようにして得られるのかよくわからない点が障害になります。	4	2
1343	44	1	4	1	15	2	2	2	3	3	2	3	4	4	4	4	4	3	4	4	3	4	4	4	2				0	1	1	4	4	4	4	こういった活動が行われていることを初めて知った	4	4	4	4	4	4	4	よくわからない	5	1	1
1344	69	2	2	5	120	1	1	2	1	2	2	3	3	3	3	3	4	3	3	3	3	4	4	4	3				0	1	1	4	4	4	4	特になし	3	4	4	4	3	3	3	分からない	4	1	1
1345	45	2	4	8	60	1	1	1	1	2	2	3	3	3	3	3	3	3	3	3	3	4	4	4	4	0	1	1				5	4	4	5	面白い取り組みだと思う	3	3	3	3	3	3	3	自分が生きることに精一杯	5	1	1
1346	58	2	4	8	120	3	3	2	2	2	2	4	4	4	4	4	4	4	4	4	4	4	4	4	3	0	1	1				4	4	4	4	効果がよくわからない	4	4	4	5	4	4	3	気軽に参加できる機会	4	1	1
1347	44	2	4	2	120	1	1	1	2	2	2	5	5	5	4	4	4	3	4	3	4	3	5	4	3	0	1	1				4	5	4	4	なし	3	5	4	5	5	4	4	なし	5	1	1
1348	41	1	4	3	90	1	2	2	1	2	2	1	1	1	1	1	1	1	1	1	1	5	5	1	2	0	1	1				1	7	7	7	費用をかけずにしてほしい	2	5	1	3	1	1	1	お金がかかる	7	2
1349	63	2	3	5	120	2	3	3	2	2	2	4	4	4	4	4	4	3	4	4	3	4	4	4	2	0	1	1				4	4	4	3	よくわからない	4	4	4	4	4	4	4	情報の信憑性	4	1	1
1350	35	2	4	10	20	1	2	1	1	3	2	3	4	3	3	4	4	3	3	4	3	4	3	3	4	0	1	1				4	4	5	4	なし	3	4	3	4	3	3	2	なし	6	2
1351	54	2	4	2	90	5	2	2	3	1	2	4	4	4	4	5	4	4	3	4	3	5	5	5	3				0	1	1	4	4	5	5	人の力を借りないといけないのが残念	4	4	3	5	4	4	4	情報の少なさと参加しやすい状況	2	2
1352	32	1	4	21	10	7	1	5	5	3	3	2	2	2	1	1	1	1	2	1	1	1	1	1	6							2	2	2	3	なし	5	1	2	2	2	1	2	なし	4	1	1
1353	27	2	2	16	60	2	1	1	1	3	2	3	3	3	3	3	4	3	3	4	3	4	4	4	4	0	1	1				4	4	4	4	特になし	4	4	4	4	4	4	4	特になし	4	1	1
1354	60	1	4	3	60	1	1	1	2	3	2	3	3	3	3	3	3	3	3	3	3	3	4	4	4	0	1	1				2	4	5	4	特にない	3	4	4	5	3	3	3	特にない	6	1	1
1355	38	1	4	10	30	2	1	2	3	3	2	5	4	4	4	4	4	3	4	4	3	4	4	3	4	0	1	1				6	5	7	6	特になし	3	4	4	4	3	3	3	自分の日々の生活で精一杯	5	1	1
1356	37	2	4	1	120	1	1	2	1	2	2	3	4	4	3	3	3	3	2	3	3	2	4	4	4				0	1	1	4	5	5	5	なし	2	3	5	4	3	4	4	なし	4	1	1
1357	69	1	4	21	30	2	4	4	3	1	2	5	4	4	5	5	5	4	4	4	4	5	5	5	2	0	1	1				5	5	6	7	特にありません	4	5	4	4	4	4	4	収入、経済的な支援	3	1	1
1358	73	2	2	10	15	4	2	1	2	2	2	4	4	4	4	4	4	4	4	4	4	3	4	4	3				0	1	1	5	5	5	5	特になし	4	4	4	4	4	4	4	特になし	4	1	1
1359	69	2	4	8	70	2	2	2	1	3	2	4	4	5	5	4	3	3	4	5	3	5	5	5	3	0	1	1				4	4	5	7	4が理想だと思う。3は弊害がありそう。	4	5	5	5	3	3	3	地元産の海産物を購入したいと思うが、スーパーには他府県さんも並んでおり、選択肢は多くない。	4	2
1360	23	2	2	28	40	1	1	1	3	2	2	1	1	1	1	3	3	3	3	3	2	4	4	4	4				0	1	1	5	4	5	4	特になし	2	3	1	4	2	2	3	労力がいること	6	2
1361	52	1	3	7	60	1	2	3	1	3	2	4	4	4	4	4	3	3	4	4	4	5	4	5	1	0	1	1				7	7	7	7	栄養塩類を豊かに維持するためであれば、予算等の範囲内で進めたほうがいいと思う。	4	4	3	5	4	4	4	普段の興味が自分のためだけに走ってしまい、豊かな海づくりのためにまで頭が回らない。	4	1	1
1362	75	2	2	11	10	3	3	1	2	3	2	3	3	3	3	5	5	2	2	4	4	4	4	5	3				0	1	1	3	3	1	5	わからない	4	4	2	5	3	3	3	体力がない	6	2
1363	65	2	4	1	15	2	1	1	3	1	2	4	4	4	4	4	5	4	4	5	3	5	4	4	4	0	1	1				4	3	3	5	ものを運んでくれば、汚してしまわないか心配	3	4	5	5	3	3	3	わからない	5	1	1
1364	36	2	4	21	120	1	2	2	1	2	2	4	3	3	3	4	4	2	3	3	3	3	4	4	4	0	1	1				4	4	4	4	特になし	4	4	4	4	3	3	3	そもそも条坊を知らない。	6	1	1
1365	60	2	4	11	15	2	1	4	3	2	2	4	5	3	4	5	4	3	3	4	3	4	5	4	2							3	5	5	7	特にない	4	5	5	5	5	5	5	参加しやすい活動が少ない	5	1	1
1366	46	1	4	3	20	1	1	1	1	3	2	3	3	3	3	3	3	3	3	3	3	3	3	3	5	0	1	1				4	4	4	4	特になし	3	3	3	3	3	3	3	特になし	5	1	1
1367	28	2	3	8	0	1	1	1	1	2	2	1	1	1	1	2	4	1	4	4	1	4	4	4	4	0	1	1				4	4	4	4	なし	3	4	4	5	1	1	1	なし	6	1	1
1368	57	2	2	7	3	1	2	2	1	3	2	4	4	4	4	4	4	3	3	3	3	4	3	3	4	0	1	1				4	4	4	4	わからない	3	3	3	3	3	3	3	わからない	5	1	1
1369	34	1	4	1	30	2	1	1	1	2	2	3	3	3	3	3	3	3	3	3	3	3	3	3	4							4	4	4	4	特になし	4	3	4	3	3	3	3	特になし	6	2
1370	55	1	4	3	20	3	1	1	3	3	2	3	3	3	3	3	3	2	3	3	3	4	3	4	4				0	1	1	5	5	5	5	特に、無し。	3	3	4	4	3	3	3	利益、身近な問題としての認識。	5	2
1371	49	1	4	1	25	4	5	4	5	1	1	5	5	4	5	5	5	5	4	5	4	4	5	5	1				0	1	1	6	7	5	6	海底こううんについては、潮流の早い明石海峡部などでは、どれほどの効果が期待できるのかは、懐疑的に思う。他の政策についてはおおむね支持したい。	5	5	5	5	4	4	4	いかなごの不漁を見ても、今まで工業廃水を規制しすぎた結果、水質の変化を生んだことが原因とされており、行政主導の大掛かりな対策を早急に打つべきだと思う。	2	2
1372	54	1	4	10	10	2	4	4	2	2	2	5	3	5	5	5	5	3	5	5	3	5	3	5	2	0	1	1				6	6	6	6	科学者、専門家ではないので、完全に支持はできませんが、おおむね支持してます。	4	5	3	5	4	4	1	清掃活動において、ケガや感染症になる可能性もあるので、ボランティアに頼る、あるいは自治会役員に半強制的に参加させたりは、賛成できない。全ての清掃活動は、自治体が業者に依頼すべきと考えます。	4	1	1
1373	46	1	4	8	70	1	2	2	3	2	2	4	4	4	4	4	4	4	4	4	4	4	4	4	1				0	1	1	3	4	4	5	初めて聞く内容	4	4	4	4	4	4	4	多忙で時間がとれない	4	1	1
1374	39	1	4	6	120	1	1	1	1	3	3	3	3	4	3	3	3	3	3	3	3	3	5	3	5				0	1	1	4	4	4	4	特になし	3	3	3	5	3	3	3	特になし	4	2
1375	44	1	4	1	3	1	3	3	3	3	2	3	5	5	4	2	4	2	4	5	2	5	2	4	1	0	1	1				4	6	6	6	きれいすぎるのも良くないのはなんとなく知っているが、さすがに汚物は…というイメージ。	3	4	3	4	3	3	3	何をしたら良いのか分からない。	4	1	1
1376	36	1	4	6	50	3	3	3	3	2	2	4	2	4	4	4	4	2	4	4	2	4	4	4	2	0	1	1				3	5	6	5	耕す事が一番近道だと思っています	4	4	4	4	4	2	4	余裕の時間を取れない	4	1	1
1377	54	1	5	1	100	1	1	1	1	3	2	3	4	4	4	3	4	3	3	5	3	4	4	3	3				0	1	1	4	4	5	4	特にない	3	4	4	4	3	3	3	特にない	5	1	1
1378	63	2	2	10	10	2	3	2	1	2	2	3	3	3	4	3	4	3	4	4	3	4	4	3	4							4	4	4	4	特に無い	3	3	3	4	3	3	3	わからない	5	2
1379	24	1	4	1	60	3	2	1	2	2	2	3	3	3	3	3	3	3	3	3	3	3	3	3	2							4	4	4	4	特になし	3	3	3	3	3	3	3	特になし	4	1	1
1380	56	2	4	1	70	1	1	1	1	3	2	4	3	4	4	4	4	1	4	4	1	5	4	4	3				0	1	1	4	5	4	5	なし	1	4	4	5	2	2	2	ごみの投棄	6	1	1
1381	54	2	4	1	60	1	2	2	1	2	2	3	3	3	3	5	5	5	5	5	5	5	5	5	1				0	1	1	4	4	4	4	特になし	3	3	3	3	3	3	3	特になし	5	1	1
1382	82	1	2	21	10	4	4	5	4	2	2	5	5	5	5	5	5	4	5	5	4	5	5	5	1				0	1	1	5	5	6	6	良いことだと思いますが経費も大変です。	5	5	5	5	5	5	4	生活ごみ等が風で飛ばされて河川に流れている。	4	2
1383	38	1	2	2	120	1	1	1	1	2	2	3	3	3	3	3	3	3	3	3	3	3	3	3	4	0	1	1				4	4	4	4	特になし	3	3	3	3	3	3	3	特になし	4	1	1
1384	36	2	2	1	20	2	1	1	2	2	2	4	3	4	4	5	5	3	5	5	3	5	4	4	2				0	1	1	4	5	5	5	広い海に直接肥料をあげて効果があるのかと思うが少しでも変わるならいいと思う	4	4	4	5	3	3	3	情報共有の狭さ	6	2
1385	26	2	2	1	30	2	2	2	3	2	2	4	4	4	4	4	4	4	4	4	4	4	4	4	3				0	1	1	4	4	4	4	とくに	4	4	4	4	4	4	4	とくに	3	2
1386	64	2	4	3	120	1	3	3	1	3	2	4	3	4	4	4	4	4	4	3	4	4	4	4	3	0	1	1				5	5	5	5	できる事は試してみたらいい	3	4	4	4	4	4	4	身近に感じられない	5	2
1387	49	2	4	3	70	1	2	2	1	3	2	2	2	2	2	3	2	3	3	3	2	3	4	4	2				0	1	1	4	4	4	4	なし	4	4	4	4	4	4	4	なし	4	1	1
1388	43	2	4	10	30	1	2	1	1	2	2	1	1	1	1	2	2	2	2	3	2	4	4	4	4				0	1	1	6	6	6	6	特になし	3	4	3	4	2	2	3	なし	6	2
1389	53	2	4	5	120	3	1	1	2	3	2	4	3	3	3	4	3	3	3	3	3	3	4	4	3				0	1	1	5	3	5	5	自然から供給するのが一番だが難しそうである	4	4	4	4	3	3	3	特になし	4	2
1390	67	2	2	1	60	4	3	1	3	3	2	4	4	4	4	4	4	4	4	5	4	5	4	5	2				0	1	1	4	4	4	4	ない	2	4	4	4	4	4	4	ない	5	2
1391	39	2	4	1	120	1	3	4	1	3	2	3	3	3	3	3	1	3	3	4	4	5	5	5	4	0	1	1				4	4	4	7	特にない	4	4	4	4	4	4	4	わからない	5	2
1392	35	2	4	1	60	2	1	1	3	3	2	3	3	3	3	4	4	3	4	4	3	5	5	4	4	0	1	1				5	4	5	5	瀬戸内海の事情を知らなかったので、できるだけ対策はしてほしいと思った。	3	4	3	5	3	3	3	特にないです	4	2
1393	49	2	3	11	30	2	1	2	1	2	2	3	3	4	3	4	3	3	3	2	2	3	3	2	3	0	1	1				5	5	5	5	試してみる価値はあるから	4	4	4	4	4	4	4	特になし	3	1	1
1394	99	1	4	25	10	2	2	1	4	2	2	3	3	3	4	4	4	2	3	4	3	4	4	4	2				0	1	1	5	6	5	6	効果を期待したい	4	5	4	5	4	4	4	時間がない	5	2
1395	48	2	3	1	120	2	1	1	1	3	2	4	4	4	4	4	4	3	4	4	4	4	5	5	2				0	1	1	4	5	4	5	どうがベストであるのかの自分に知識が乏しい為、回答が難しいですが自然との共存あっての生き物や人間です。よりベターに向かいますように。	4	4	4	4	4	4	4	具体的に自分に出来る事がわからない面は難しいです。	4	1	1
1396	60	1	4	2	30	5	5	5	4	1	2	5	5	5	5	5	5	5	5	5	5	5	5	5	1				0	1	1	6	6	7	7	海底耕うんを特に強く支持したい	5	5	5	5	5	5	5	平日は仕事が遅くまであり時間がない。	2	1	1
1397	33	1	4	1	60	1	3	4	3	3	2	4	4	4	4	3	4	4	4	4	4	4	4	4	2	0	1	1				5	5	5	5	環境への悪影響はどうか	4	3	4	4	4	4	4	特になし	4	2
1398	26	1	4	12	5	1	1	1	1	3	2	4	4	4	4	4	4	2	4	5	4	5	5	5	4				0	1	1	4	5	5	5	どれも効果があるのか分からない	4	4	5	5	4	4	4	特になし	5	2
1399	38	2	4	7	90	1	1	1	1	2	2	2	2	2	2	2	3	2	4	3	2	4	4	4	4				0	1	1	5	5	5	5	特になし	3	4	4	4	3	3	3	自分が住んでいる市は海に面していないので、あまり身近に感じられない	6	2
1400	49	1	2	10	10	1	1	2	3	2	2	5	5	5	5	5	5	5	5	5	5	5	5	5	1	0	1	1				7	7	7	7	工場排水の緩和	5	5	5	5	5	5	5	資金	4	1	1
1401	31	2	4	12	30	2	1	1	1	3	2	3	4	3	3	4	4	3	4	4	2	4	4	4	4	0	1	1				5	5	5	5	どんな弊害が出るのかよく分からないが、やってみていいと思う。	4	4	4	5	3	3	3	日々の生活に精一杯で、なかなか環境のことまで考えたり、イベントに参加したりするほどの余裕がない	5	1	1
1402	55	1	2	1	120	1	4	4	1	2	2	4	4	4	4	3	3	3	3	3	3	3	4	4	1	0	1	1				6	5	5	7	佐賀海苔の取り組みを見習うべき。	3	4	4	5	4	3	3	特になし	5	2
1403	61	1	3	1	60	1	1	1	1	3	2	3	4	2	2	4	4	3	3	4	4	4	4	4	1	0	1	1				3	5	5	5	特になし	3	4	4	4	4	4	4	よくわからない	4	1	1
1404	77	1	4	1	60	2	3	2	3	1	2	4	4	4	4	4	4	4	4	4	4	4	4	5	2	0	1	1				6	6	6	6	環境を整えるべきだと強く思います。	5	5	5	5	5	5	5	特にありません。常に心掛けています。	3	2
1405	49	1	4	10	20	2	1	1	2	2	2	4	2	1	2	3	4	1	1	3	3	3	4	4	4				0	1	1	4	5	5	3	ない	3	3	5	5	2	2	2	何をすればいいのか全く分からない	7	1	1
1406	73	1	2	1	20	1	1	2	2	3	2	4	3	3	3	4	4	3	4	4	3	4	3	3	4	0	1	1				3	5	5	5	特にはない。	3	4	4	4	3	3	3	特にはない。	5	1	1
1407	72	2	2	11	100	2	3	1	2	2	2	4	3	3	3	4	4	4	3	3	3	4	4	5	3							2	4	3	2	特にない	3	4	3	3	3	3	3	特にない	4	2
1408	55	1	4	1	60	3	2	2	3	2	2	4	4	4	4	5	5	4	4	5	4	5	5	5	3				0	1	1	4	3	4	4	特になし	4	4	4	4	4	4	4	海が遠い	5	2
1409	32	1	2	22	50	2	3	3	1	3	2	3	3	3	3	3	3	3	3	3	3	3	3	3	4	0	1	1				4	4	4	4	特にない	3	3	3	3	3	3	3	特にない	4	1	1
1410	49	2	4	1	120	1	2	1	1	3	2	3	3	3	3	4	3	3	3	3	3	5	4	4	1				0	1	1	4	4	5	5	難しい世界	4	4	4	4	4	4	4	自身の生活が困窮していたら、よそにかまう余裕はない	6	1	1
1411	72	1	2	21	30	4	3	3	3	2	2	3	1	2	3	3	3	2	2	2	2	3	3	3	6	0	1	1				2	2	4	5	なし	3	3	3	4	4	3	3	なし	6	1	1
1412	28	1	4	21	120	1	1	1	1	2	2	2	2	1	3	3	3	1	2	3	2	4	5	4	4							5	6	5	4	効果があり、人々に害が無ければいい取り組みだと思う。	4	3	3	5	4	4	4	地球温暖化対策	6	2
1413	39	2	2	10	120	4	2	3	3	1	1	2	3	3	2	4	4	4	5	4	4	5	4	4	4				0	1	1	3	5	4	5	費用がかかり難しそうだと思った	2	4	4	5	3	3	3	物価高により輸入物を買ってしまう	4	1	1
1414	64	2	4	27	60	1	4	3	3	1	2	4	4	4	4	4	4	4	4	4	4	4	4	4	3							5	5	5	5	特にない	4	4	4	4	3	4	3	特にない	6	1	1
1415	62	2	4	3	120	1	1	1	1	2	2	1	1	1	1	1	1	1	1	1	1	1	5	5	4	0	1	1				7	7	7	7	とくになし	3	5	5	5	5	5	5	とくになし	5	2
1416	49	1	2	2	20	1	3	2	1	2	2	3	2	4	3	2	4	1	5	5	2	5	5	5	4	0	1	1				4	5	6	6	特になし	3	4	3	5	3	3	3	特になし	6	2
1417	73	1	2	3	20	1	1	1	1	2	2	2	4	3	3	2	2	1	3	3	1	3	4	3	4				0	1	1	4	1	1	5	税金で賄うのは反対。	3	3	3	5	3	5	3	河川工事が多過ぎる。	5	1	1
1418	43	2	2	1	120	4	1	2	2	2	2	5	5	5	5	5	5	5	5	5	5	5	5	5	1	0	1	1				4	4	4	7	学校の授業として取り上げて欲しい	5	5	5	5	5	5	5	近くで募集をしていない	4	1	1
1419	76	2	3	11	30	3	2	3	3	1	2	4	5	5	5	4	4	3	4	4	4	5	3	4	1							4	4	5	4	ありません	4	4	4	5	3	3	3	前門でどちらでもないを選択しましたが、お金持ちではないので、金額的に負担があるようなことはできないかもしれません。	4	1	1
1420	44	2	3	1	120	2	2	2	1	2	2	5	5	4	4	5	5	5	5	5	5	5	5	5	2	0	1	1				6	6	7	7	瀬戸内海への施策については、全然知らなかったのでとても勉強になりました。この先考える機会が多く出てきそうだなぁと思いました。	5	5	5	5	5	5	5	魚釣りを楽しむ方が昔に比べて増えてはきてると思うのですがマナーを守って楽しむ事を一人一人が考えていけるようになっていけばいいなと常々思ってます。	4	1	1
1421	76	2	4	14	10	2	2	3	2	3	2	4	3	3	5	4	4	2	4	4	3	4	3	2	3							2	3	3	3	なし	3	4	4	4	3	3	3	アナウンスが足りない。	5	2
1422	59	2	4	10	30	1	4	4	3	2	2	4	4	5	5	4	4	3	4	4	3	4	5	5	1	0	1	1				5	4	4	4	特になし	3	4	5	5	3	3	3	わかりません	4	2
1423	69	1	4	10	1	4	5	5	5	2	2	4	2	4	4	4	4	3	4	4	2	4	4	4	2	0	1	1				6	3	7	7	施肥以外は積極的に行うべき	2	4	4	5	4	4	4	無関心	4	1	1
1424	34	1	2	2	120	3	2	2	1	3	2	4	4	4	4	4	4	4	4	4	4	4	4	4	2				0	1	1	5	5	5	5	どれも重要な内容だと思う	4	4	4	4	4	4	4	行政がやる気が無い外国人がゴミを捨てていき迷惑になっている	4	1	1
1425	36	1	4	2	60	2	4	5	2	2	2	4	5	4	4	4	4	2	4	5	3	5	5	4	1	0	1	1				7	3	6	7	家庭や施設に下水道を整備することは不可欠だが、その下水をまとめて処理場からまとめて放出するのが合理的ではないか	4	4	3	5	4	4	4	斎藤元彦、維新	3	2
1426	49	1	2	21	20	3	1	2	3	2	2	3	4	4	3	4	4	2	3	3	3	4	5	4	3	0	1	1				6	6	5	6	企業と人が一体となって元気な海を取り戻すべき	3	4	3	4	2	2	2	なかなか休みがとれない	6	2
1427	58	1	4	1	20	4	4	4	2	3	2	4	3	3	3	4	3	3	4	3	4	4	4	4	1	0	1	1				6	4	6	6	浄化を緩くするのが、一番コスト安なのでは	4	4	5	4	5	3	5	PRが足らないのでは	3	1	1
1428	36	2	4	21	60	1	3	2	2	2	2	3	3	3	3	3	3	2	3	4	2	4	4	4	3	0	1	1				4	4	4	4	効果が出ているのか知りたい	4	4	4	4	3	3	3	お金	5	2
1429	25	2	4	1	90	1	1	1	1	2	2	1	1	1	1	3	3	3	5	5	4	5	5	5	4	0	1	1				4	4	4	4	特にない	3	4	3	5	3	4	3	距離が遠い	6	1	1
1430	62	2	4	1	120	2	1	1	1	1	2	5	5	5	5	4	4	3	5	5	4	5	4	4	2				0	1	1	4	4	4	4	特になし	3	4	5	5	4	4	4	わからない	4	2
1431	51	1	4	1	10	1	1	1	1	3	2	3	3	3	3	3	3	3	3	3	3	3	4	4	4	0	1	1				2	1	1	4	実感がない	3	4	4	4	4	4	4	情報が少ない	4	1	1
1432	49	1	4	1	10	1	1	1	1	2	2	3	3	3	3	3	3	3	3	3	3	3	3	3	4				0	1	1	4	4	4	4	興味がない	3	3	3	3	3	3	3	興味がない	7	1	1
1433	73	2	4	21	5	3	3	3	3	3	2	4	4	4	4	4	4	2	4	5	4	4	4	4	4	0	1	1				3	4	4	4	特にない	4	4	4	5	4	4	4	わからない	5	1	1
1434	26	2	4	11	30	1	1	1	2	3	2	4	4	4	4	4	4	4	4	4	4	4	5	5	3	0	1	1				5	5	5	5	関心を持ったことがなかったためこれを機に調べようと思った	5	5	5	5	5	5	5	なし	4	2
1435	27	1	4	5	90	2	3	2	2	3	2	3	3	3	3	3	3	3	2	3	3	3	3	3	4							4	4	4	4	特に無し	3	3	3	4	3	3	3	特に無し	5	1	1
1436	30	2	4	3	60	2	1	1	2	3	2	3	3	3	3	4	4	3	3	4	3	4	4	4	3	0	1	1				4	5	4	4	特になし	4	3	4	5	3	3	3	特になし	5	2
1437	37	2	4	3	120	1	1	1	1	3	2	3	3	3	3	3	3	3	3	3	3	3	4	4	4	0	1	1				4	4	4	4	特になし	4	4	4	5	3	3	3	特になし	4	1	1
1438	40	1	5	4	20	1	1	1	3	2	2	4	4	4	4	4	4	4	4	5	4	5	4	4	3	0	1	1				5	5	6	5	今までよく知らなかったので、恥ずかしい思いです。	4	4	5	4	4	4	4	下水問題でしょうか	4	2
1439	50	1	4	4	10	1	3	2	3	1	2	4	3	4	4	4	4	3	4	4	3	4	4	3	2				0	1	1	5	5	5	6	4が一番自然な施策かと思います。	4	4	4	4	4	4	4	経済的困窮などにより、人的資源の余裕がなくなっている	4	1	1
1440	65	2	2	1	30	2	5	5	3	3	2	3	3	3	3	4	4	1	4	3	2	4	3	4	4	0	1	1				4	4	4	4	近隣なので問題は知っているが、対策施策となったらわからない。だから前問でも関心がないと回答した。	2	3	3	4	2	2	2	参加を前提としているので、我々のような関心なしが障害なのだろうか・・	6	1	1
1441	45	2	4	3	60	1	1	1	1	2	2	4	4	4	4	4	4	3	4	4	4	4	4	4	2	0	1	1				4	5	5	5	身近な瀬戸内海がこんな風になっているとは知らなかった	5	4	3	5	3	3	3	天災や異常気象で自然に大きな変化が生じているのは知っていたが恥ずかしながらパッと思いつく事がない	5	1	1
1442	53	2	4	10	120	1	2	1	1	3	2	3	3	3	3	3	3	3	3	3	3	3	3	3	3				0	1	1	5	5	5	5	わからない	4	3	3	3	3	3	3	なし	4	2
1443	48	1	2	29	15	4	3	2	3	1	2	4	4	5	4	5	4	4	4	4	4	5	4	4	2				0	1	1	4	4	4	5	海底こううんは良いと思う	2	4	4	4	3	3	3	特になし	5	2
1444	33	1	4	1	30	1	2	1	1	3	2	3	4	4	3	3	4	4	4	4	4	5	4	4	3				0	1	1	4	4	5	5	特になし	4	4	3	5	3	3	4	時間がない	4	1	1
1445	45	1	2	1	10	3	1	1	3	3	2	4	4	4	4	4	4	4	4	4	4	4	4	4	3	0	1	1				2	3	5	5	できるだけ自然に近い形で	4	4	4	4	4	4	4	時間が取れない	4	2
1446	46	2	5	1	60	1	1	1	3	2	2	3	4	4	4	4	4	4	4	5	4	5	5	5	2				0	1	1	3	3	3	3	なし	4	5	5	5	4	4	4	機会がわからない	3	1	1
1447	39	2	4	1	15	3	1	1	3	3	2	3	4	5	5	5	5	4	5	5	4	5	4	4	2				0	1	1	4	4	4	4	特にない	3	5	5	4	5	5	5	ない	4	2
1448	46	1	4	11	20	7	4	5	5	1	1	5	5	5	5	5	5	5	5	5	5	5	5	5	2				0	1	1	4	4	4	6	最近は魚が減ってきているので至急対策が必要	4	5	5	5	4	4	4	時間が取れない	3	1	1
1449	76	1	4	4	5	1	2	2	1	1	2	4	4	3	4	4	4	3	3	4	3	4	4	4	3				0	1	1	4	4	5	5	特になし	3	4	3	4	3	4	4	特になし	5	1	1
1450	57	2	4	10	20	1	1	1	1	3	2	3	4	4	4	3	4	3	3	4	3	4	4	4	2	0	1	1				4	4	4	4	よくわからない	3	3	3	5	3	3	3	きっかけがない	5	2
1451	39	2	4	7	120	1	1	1	2	2	2	3	3	3	3	3	3	3	3	3	3	3	3	3	3	0	1	1				4	4	4	4	私には判断できない。	3	3	3	3	3	3	3	わかりません。	4	1	1
1452	26	1	2	1	60	1	1	1	1	3	3	1	1	2	2	1	1	1	1	1	1	1	3	2	4	0	1	1				5	5	5	5	特になし	1	3	2	5	2	1	2	なし	5	1	1
1453	37	2	2	21	60	1	1	1	1	3	3	3	3	3	3	3	3	3	3	3	3	3	3	3	4				0	1	1	4	4	4	4	なし	3	3	3	3	3	3	3	なし	5	2
1454	24	2	3	6	60	1	1	1	1	3	2	1	1	1	1	1	1	1	1	1	1	1	1	1	4	0	1	1				4	4	4	4	特になし	3	3	3	3	3	3	3	特になし	5	2
1455	24	1	5	10	20	1	1	2	2	1	2	4	4	4	4	4	4	2	3	4	2	4	4	4	4	0	1	1				4	4	4	4	とくにない	3	4	3	4	3	3	4	とくにない	5	2
1456	45	2	4	11	80	1	2	1	2	3	2	3	3	3	3	4	4	3	4	4	4	4	4	3	4				0	1	1	4	4	4	4	分からない	3	4	4	4	3	3	3	わからない	4	2
1457	77	1	2	1	30	4	2	3	4	2	2	4	3	4	4	4	4	3	4	4	3	5	4	4	1				0	1	1	2	4	5	6	きれいすぎるのはいきすぎだろう	4	4	4	5	4	3	4	ありません	3	1	1
1458	62	1	2	1	15	1	5	5	1	2	2	3	4	2	2	4	4	3	4	4	3	4	4	4	1	0	1	1				6	6	6	6	特になし	4	4	4	4	4	4	3	特になし	4	2
1459	22	2	4	11	20	2	1	1	1	2	2	3	3	4	4	3	4	3	4	4	3	4	3	3	4	0	1	1				6	6	6	5	デメリットがわからない	4	4	4	5	3	3	3	情報発信が少ない	5	1	1
1460	38	1	5	2	120	2	1	2	1	3	3	4	5	4	4	4	4	3	5	5	4	5	5	5	4	0	1	1				4	5	5	5	時間はかかるけど、今からすればまだ間に合う	3	5	3	5	3	2	2	なし	5	1	1
1461	26	2	4	6	30	1	2	2	1	2	2	3	3	3	3	3	3	3	3	3	3	3	4	4	2	0	1	1				4	4	4	4	色々な対策があるのは面白い	4	4	4	4	4	4	4	交通費	4	1	1
1462	44	2	4	1	6	1	2	2	1	3	2	3	3	3	3	4	3	3	3	3	4	3	4	4	4				0	1	1	4	4	4	4	詳しいことはよく分かりませんが、堆肥を入れると良くなりそうな気がします。	3	3	4	4	3	4	3	特になし	4	1	1
1463	27	1	2	1	60	1	1	1	1	2	2	1	1	1	1	1	1	1	1	1	1	1	1	1	4				0	1	1	4	4	4	4	なし	3	3	3	2	2	2	3	なし	6	2
1464	35	1	4	1	30	2	3	3	2	2	2	4	3	2	2	4	4	2	3	4	4	4	4	3	3	0	1	1				4	4	5	6	自然の力による再生を促す方法が好ましい	3	4	4	5	2	2	2	分からない	6	1	1
1465	57	1	4	2	120	1	3	2	1	3	2	4	3	4	4	4	5	3	4	4	3	4	4	4	2				0	1	1	3	4	6	4	肥料の直接投入を実施する程深刻なものとは想像出来なかった。	3	4	4	4	3	3	4	広報を通じてより周知すべき。個々で何が出来るのかと云う情報が不足している。	4	2
1466	40	2	3	7	120	1	1	1	1	3	2	1	2	2	2	3	3	3	3	3	3	3	4	4	4				0	1	1	4	4	4	4	特に無し	3	3	3	3	3	3	3	特に無し	5	1	1
1467	43	1	3	10	20	4	2	2	3	3	3	4	4	4	4	4	4	3	3	3	3	4	3	4	3	0	1	1				4	4	4	4	特になし	3	4	3	4	3	3	3	特になし	5	1	1
1468	38	1	4	3	60	3	3	3	3	1	2	4	4	5	5	5	4	4	4	4	4	4	4	4	2				0	1	1	5	6	6	6	すごいと思った	5	5	5	5	5	5	5	理解度	1	1	1
1469	69	2	3	10	20	4	4	4	5	1	1	5	5	5	5	5	5	5	5	5	5	5	5	5	2	0	1	1				4	7	5	7	大切にしたい私たちにとって重要です	4	4	4	4	4	4	4	海が遠く来れない地域があります交通の便が悪い	3	2
1470	54	1	1	1	50	1	2	2	1	2	2	2	3	4	3	3	3	2	3	3	2	4	3	4	3	0	1	1				5	5	5	5	特にない。	2	3	3	4	3	3	3	特にない。	6	1	1
1471	74	1	2	28	10	1	1	1	1	2	2	4	4	4	4	4	4	3	3	4	3	4	4	4	2				0	1	1	4	4	5	5	特にない	4	4	4	4	4	4	4	特にない	5	2
1472	66	1	4	3	120	1	1	1	2	3	2	4	4	2	5	4	5	3	4	5	3	5	4	5	3	0	1	1				4	5	6	6	思い付かない	4	4	4	5	3	3	4	県民の時間的、経済的自助	4	1	1
1473	50	1	4	1	60	2	2	3	1	2	2	4	3	4	4	4	4	2	5	4	2	4	3	4	2				0	1	1	6	5	7	7	効果があらわれてほしい	3	4	3	5	3	3	3	時間	5	1	1
1474	24	2	4	3	120	1	1	1	1	3	2	1	1	1	1	1	2	1	1	2	1	2	4	4	4				0	1	1	4	4	4	4	ない	1	2	2	2	1	1	1	わからない	7	1	1
1475	68	1	5	1	50	1	2	2	3	3	2	3	3	3	3	3	3	3	2	2	2	2	3	3	4	0	1	1				4	4	4	4	よくわかりません	4	4	4	4	3	4	4	正しい知識の不足	4	1	1
1476	43	1	4	1	60	1	3	3	2	2	2	4	4	4	4	4	5	3	4	4	4	5	4	4	2				0	1	1	4	4	5	4	肥料よりもともとあるものを利用するのがいいと思う	4	4	5	5	4	4	4	何が必要か公示されていない	5	1	1
1477	52	2	4	1	10	1	4	2	1	3	3	4	4	4	4	3	4	3	4	5	3	4	5	4	4	0	1	1				4	6	6	6	いい方法だと思う物もある。	4	4	4	5	3	4	3	行政が動かない。	4	1	1
1478	30	1	2	28	30	1	1	1	1	2	2	3	3	3	3	3	3	3	3	3	3	3	3	3	4	0	1	1				4	4	4	4	なし	3	3	3	3	3	3	3	なし	6	2
1479	69	1	4	1	60	1	3	1	5	2	2	4	4	4	4	4	4	3	4	4	3	4	4	4	3				0	1	1	6	6	6	6	特になし	3	4	4	4	3	3	3	特になし	4	1	1
1480	72	1	2	28	5	7	3	2	5	1	2	5	5	5	5	5	5	3	5	5	5	5	5	5	1	0	1	1				5	5	7	7	特になし	4	5	5	5	5	5	5	特になし	3	1	1
1481	45	1	2	1	5	4	3	4	3	2	2	4	4	4	4	4	4	4	4	4	4	4	4	4	1	0	1	1				7	7	7	7	良いことだと思う。	5	5	5	5	4	4	4	参加する機会がない。	3	1	1
1482	50	2	2	21	60	1	1	2	1	3	2	3	4	3	3	3	3	1	3	4	2	5	4	4	3				0	1	1	3	4	5	4	特になし	3	3	3	5	3	3	3	特になし	7	1	1
1483	63	1	2	1	15	2	2	3	3	3	2	4	4	4	4	4	4	3	3	4	3	4	4	5	2	0	1	1				3	3	6	6	人工的な肥料を入れるのはどうかと思う	3	4	3	4	3	3	3	イベントが少ない	5	2
1484	45	2	3	19	90	1	1	1	1	3	2	3	3	3	3	2	3	3	3	3	2	3	3	3	4				0	1	1	4	4	4	4	なんともいえない	3	3	4	4	3	3	3	余裕がない	6	2
1485	64	2	2	21	30	1	2	2	1	2	2	3	3	3	3	3	3	3	3	3	3	3	4	4	4	0	1	1				4	4	4	4	無し	3	4	4	4	4	4	4	無し	6	1	1
1486	71	1	5	1	30	2	1	1	3	2	2	4	2	4	4	4	4	2	4	4	2	4	4	4	4				0	1	1	4	4	4	4	なし	2	4	4	4	2	2	2	なし	5	2
1487	83	1	4	6	120	3	4	2	1	3	2	4	4	4	4	4	5	4	5	4	5	5	3	5	1				0	1	1	4	4	7	3	知識不足を感じました。	4	5	5	5	3	5	3	私の場合は年齢。	4	2
1488	69	1	4	1	20	3	4	4	3	2	2	4	4	4	4	4	4	4	4	4	4	4	5	5	3				0	1	1	2	6	6	6	だんだん荒れ地が増加している	4	4	4	4	4	4	4	不法投棄	3	1	1
1489	77	1	4	1	40	4	3	2	3	3	2	4	4	4	4	4	4	4	4	4	4	4	4	4	1				0	1	1	2	4	3	4	河川・海域の清掃が不可欠	3	4	4	4	4	4	4	なかなかむずかしい	3	2
1490	61	1	4	1	30	7	5	5	5	2	2	5	5	5	5	5	5	5	5	5	5	5	5	5	1	0	1	1				4	4	4	4	不安	5	5	5	5	5	5	5	関心が薄い。	4	1	1
1491	77	1	4	1	10	4	5	5	3	2	2	5	3	3	5	5	5	5	5	5	5	5	5	5	1	0	1	1				7	6	7	7	海を富栄養化してイカナゴが獲れるようにしてください。	4	5	5	5	5	5	5	行政の対応が遅い	2	2
1492	55	2	4	13	30	1	1	1	1	3	2	4	4	4	4	4	4	3	4	5	4	5	5	5	1	0	1	1				6	6	6	6	地道な努力をされていると思った	4	4	4	5	4	4	4	知らない人が多いのでＰＲ活動をしていく	3	2
1493	47	2	2	19	120	1	1	1	1	3	2	4	4	4	4	4	4	3	4	4	3	4	4	4	4				0	1	1	5	4	4	5	特になし	3	4	4	4	4	4	4	わからない	5	2
1494	29	1	4	1	100	1	1	1	1	2	2	3	3	3	3	3	3	3	3	3	3	5	4	4	1							4	5	5	5	特になし	3	4	4	4	3	3	3	特になし	6	2
1495	52	2	3	21	15	1	2	2	1	3	2	4	4	4	4	4	4	4	4	4	4	5	4	4	3	0	1	1				4	4	4	4	このアンケートを見るまで、全く知らなかった。	4	4	4	5	4	3	3	誰でも参加できるというが、お金などの参加があっても良いと思う。	4	1	1
1496	72	1	5	1	60	3	1	1	2	2	2	2	4	4	4	4	4	3	4	4	4	4	4	4	2	0	1	1				3	3	6	6	ドローンの活用があり得るのではないか	4	4	3	4	3	5	4	今の知事は、どの程度理解しているのだろうか？	5	1	1
1497	67	1	4	1	30	4	3	3	3	3	2	4	4	3	4	4	4	4	4	4	4	4	4	4	2				0	1	1	4	6	5	6	特に無し	4	4	4	4	4	4	4	活動への広報不足	4	1	1
1498	36	1	2	25	15	7	4	3	4	1	2	5	4	4	5	5	5	4	4	5	4	5	5	5	2	0	1	1				1	7	6	6	特になし	4	5	5	5	4	4	4	特にない	4	1	1
1499	57	2	4	1	90	1	1	1	1	3	2	3	3	3	3	3	3	3	3	3	3	3	3	3	4	0	1	1				4	4	4	4	特になし	3	3	4	4	3	3	3	特になし	6	2
1500	44	2	3	6	60	1	1	1	1	2	2	2	2	2	2	4	4	3	4	4	4	4	4	4	1				0	1	1	7	7	7	7	特になし	4	4	4	4	4	4	4	情報がない。知らないうちに終わっている。	4	1	1
1501	62	2	2	11	120	1	1	1	1	3	2	4	4	4	4	3	3	3	4	4	4	4	4	4	3				0	1	1	4	4	4	4	とくになし	3	4	4	4	4	4	3	距離	5	2
1502	38	1	1	21	10	5	1	1	4	2	3	3	3	3	3	4	4	3	3	3	3	4	4	3	3	0	1	1				4	4	4	4	特になし	3	3	3	4	3	3	3	プラゴミ	5	1	1
1503	30	1	4	1	50	3	1	3	3	1	3	2	3	3	3	4	3	3	2	2	3	3	3	2	2				0	1	1	7	7	7	7	下水道	4	4	4	4	4	4	4	放流水の基準が厳しいから栄養なくなる	4	2
1504	46	2	2	5	120	1	1	1	1	3	2	3	3	3	3	2	2	2	2	2	2	4	4	4	4				0	1	1	3	3	5	5	ない	2	3	3	3	3	3	3	わからない	6	1	1
1505	76	1	4	10	10	2	4	4	5	1	2	5	4	4	5	5	5	3	4	4	4	5	4	5	1				0	1	1	4	6	5	7	特になし	4	5	3	4	4	3	4	特になし	5	2
1506	41	1	4	1	60	1	3	2	1	3	2	3	3	3	3	3	3	3	3	3	3	2	3	3	4	0	1	1				4	4	4	4	なし	3	3	3	3	3	3	3	なし	4	2
1507	48	2	4	1	60	1	2	1	1	2	2	4	4	4	4	4	4	3	4	4	4	3	4	4	3				0	1	1	2	2	2	2	もっと自然に優しい対応を目指したい	4	4	4	5	4	5	4	時間の創出が難しい	4	1	1
1508	58	1	2	6	120	2	3	1	1	3	2	3	2	2	2	2	2	2	2	4	3	5	4	4	4				0	1	1	2	2	5	7	自然な流れで考えると4を指示する。	3	4	4	5	3	4	4	皆さん環境への意識は高いと思うが、暇がない。	6	1	1
1509	71	1	3	1	5	4	2	1	4	1	2	5	5	5	4	5	5	4	4	5	5	5	5	5	2				0	1	1	6	6	6	6	人的な海への栄養供給をこれからも勧めて行かなければならない	4	5	5	5	4	4	4	障害となるものは無いが、その様なイベントの情報がない	3	1	1
1510	48	1	2	1	30	1	2	1	1	3	2	3	3	3	3	3	4	2	4	5	5	5	5	5	4				0	1	1	6	6	6	6	とくになし	4	5	4	5	4	5	3	特に無し	6	1	1
1511	46	1	4	1	10	7	1	1	5	1	2	2	3	4	3	4	5	5	4	4	5	5	4	5	3				0	1	1	2	4	3	7	工場から栄養を流すのはすごく抵抗がある	4	4	4	5	4	4	5	地域の繋がりの薄さ	4	1	1
1512	46	1	2	3	90	1	1	1	1	2	2	3	3	3	3	3	3	3	3	3	3	3	3	3	4	0	1	1				4	4	4	4	なし	3	3	3	3	3	3	3	不明	4	1	1
1513	65	1	4	1	30	3	1	3	3	2	2	4	4	4	5	4	5	4	4	4	4	4	4	4	2				0	1	1	5	6	6	7	全て重要	4	5	5	5	5	5	4	自分事になっていない	3	1	1
1514	60	2	3	26	10	2	2	2	4	2	2	4	4	4	4	5	5	4	5	5	4	5	5	5	1				0	1	1	2	5	4	5	どれが瀬戸内海にとって良いことなのかわからなかった	5	5	5	5	5	5	5	時間	4	1	1
1515	44	1	2	2	120	2	2	2	2	3	3	3	4	3	4	4	3	3	4	4	4	5	5	5	2	0	1	1				5	5	5	5	瀬戸内海を守るためにはどちらも大事である。	4	4	4	5	4	4	3	行政が積極的ではない。	4	1	1
1516	65	1	4	8	60	3	3	3	4	3	2	5	5	5	5	4	4	3	3	4	4	5	5	4	1				0	1	1	6	6	6	6	特にありません。	4	5	5	5	3	3	3	特にありません。	6	1	1
1517	62	1	4	3	5	4	3	3	4	2	2	4	4	4	4	4	4	4	4	4	4	4	4	5	1				0	1	1	6	6	6	6	知らないこともあるが全て必要だと思う	4	4	5	5	4	4	4	活動を知らなかった	3	1	1
1518	68	1	4	3	15	1	2	2	2	2	2	4	3	3	4	4	4	4	4	4	4	5	5	5	1				0	1	1	6	6	6	6	どんどん推進すべき	4	5	5	5	4	4	4	全体の意識向上	4	1	1
1519	57	2	2	4	60	1	1	1	1	2	2	5	5	5	5	4	5	3	5	5	5	5	4	5	2	0	1	1				6	7	7	6	できることはしていかないといけない	5	5	4	5	4	4	4	直接何をしたらいいかわからない	3	1	1
1520	46	1	5	3	60	1	3	3	3	3	2	4	4	3	4	4	4	2	3	4	2	4	4	5	2	0	1	1				5	5	4	5	海底耕運は、貧酸素化の心配は有りませんか？	4	3	4	5	3	3	5	そのような取り組みについての発信を、交通広告や、海に関する博物館などから進めてほしい	3	1	1
1521	62	2	3	2	120	2	1	1	2	2	2	3	2	2	2	4	3	4	4	4	4	5	5	5	2	0	1	1				7	7	7	7	海を守るためには、どれも大切な事だと思う	2	5	4	5	4	4	4	何をすれば良いか明確に説明して欲しい	4	1	1
1522	67	2	2	28	30	2	2	1	4	2	2	4	4	3	4	4	3	3	4	5	4	5	5	5	3	0	1	1				6	6	6	6	特に無し	3	4	3	4	3	4	3	特に無し	6	1	1
1523	62	2	2	3	60	1	1	1	2	2	2	4	4	4	4	4	4	4	4	4	4	4	4	4	1	0	1	1				4	4	5	5	特になし	4	4	4	4	4	4	4	特になし	4	1	1
1524	64	2	4	3	40	2	2	2	2	2	2	4	5	4	4	3	4	2	4	4	4	4	4	5	2	0	1	1				4	3	5	5	慎重に他への影響を吟味したうえで実施してほしい。	4	4	4	5	5	5	4	市等から住民への働きかけの広報が足りない。	4	1	1
1525	64	2	4	3	60	2	2	1	2	3	2	3	4	4	4	4	4	2	4	4	3	4	4	4	2				0	1	1	4	4	5	5	そのようなことをしなければならないのかという思いがある	4	4	4	5	3	3	3	とくになし	6	2
1526	53	2	4	1	15	2	1	1	4	1	2	3	3	3	3	3	3	3	3	3	3	3	3	3	2				0	1	1	4	4	4	4	わかりにくい	4	4	4	4	4	4	4	天候	5	1	1
1527	65	2	4	7	120	4	2	2	3	1	3	4	4	4	4	4	4	3	4	4	4	4	4	4	3				0	1	1	4	4	5	5	内容をよく理解できていないので、判断が難しい	4	4	4	5	4	4	4	海から離れた小さなでは直接活動に参加しにくい。	6	2
1528	54	2	4	3	60	2	2	2	2	1	2	4	4	4	4	4	4	3	4	4	4	5	5	5	3				0	1	1	2	6	6	6	自然界を守ってほしい	4	4	4	4	4	4	4	情報があまり入ってこない	4	2
1529	44	2	5	3	30	1	2	1	1	2	2	4	4	3	4	3	3	3	4	4	3	4	4	4	4	0	1	1				2	5	6	3	栄養塩類の補給は人工的な感じであまり印象が良くない。	4	4	4	4	3	4	4	情報が少なく、今どういう状況にあって何をするべきなのかわからない。	6	2
1530	52	2	4	1	20	1	2	1	2	2	2	4	3	3	3	3	4	2	5	4	3	4	4	4	2				0	1	1	6	6	6	6	色々な手段があることに安心した	3	4	3	3	3	3	3	目に見えての結果が普段の生活であまり見られない限り、この状況を意識した生活を送ることができないと思う	6	2
1531	43	2	2	21	120	1	1	1	1	2	2	3	3	3	3	3	3	3	2	3	3	1	4	4	3	0	1	1				5	5	6	6	特にない	4	4	4	5	4	4	4	特にない	4	2
1532	59	2	4	1	60	3	3	2	2	2	2	4	3	3	4	4	4	2	3	3	3	5	5	5	3	0	1	1				3	5	5	5	費用がかかりそう	3	4	5	5	3	3	3	物価高騰で自分達の生活を送るのにいっぱいだと思う。	4	2
1533	44	2	4	12	60	2	2	2	2	3	2	4	4	4	4	4	4	4	4	4	4	4	4	4	3				0	1	1	5	5	5	5	なし	3	4	4	4	3	4	3	よくわからない	4	1	1
1534	70	1	4	10	10	1	2	1	1	3	2	3	3	3	3	3	3	3	3	3	3	3	3	3	4	0	1	1				4	4	4	4	特にない	3	3	3	3	3	3	3	時間的・経済的・体力的余裕	7	2
1535	43	2	2	1	120	1	2	1	1	2	2	3	3	3	4	3	3	3	3	3	3	4	4	4	1	0	1	1				3	5	3	3	なし	4	4	4	4	4	4	4	ゴミなど	5	2
1536	48	1	4	3	5	3	4	4	5	3	2	4	5	5	5	5	5	3	5	5	5	5	5	5	1	0	1	1				5	6	6	7	試している場合ではなく、すぐに実行するべきだ	1	5	5	5	5	5	5	ゴミを捨てる者やルールをま守らない人がいる	4	1	1
1537	52	2	4	3	90	2	2	2	3	2	2	4	4	4	3	5	5	5	5	5	5	5	4	4	1				0	1	1	6	7	7	7	みんなで頑張るべきだと思う	4	5	5	5	5	5	5	ゴミのポイ捨て	4	1	1
1538	42	2	4	3	20	3	1	1	3	1	2	4	4	4	4	4	4	3	3	4	4	3	2	3	3	0	1	1				2	5	5	2	なし	4	3	2	4	3	4	3	なし	6	2
1539	41	2	3	1	60	3	1	1	2	3	2	3	3	3	3	3	3	3	3	3	3	3	4	4	4				0	1	1	4	4	4	4	なし	4	4	3	4	3	3	3	なし	4	1	1
1540	84	1	4	7	50	3	2	3	3	2	2	4	2	4	4	4	4	4	4	5	4	5	4	5	2				0	1	1	4	6	6	6	瀬戸内海だけでなく海全体を守るため有益。	2	4	5	4	4	4	4	県民のこの問題についての無関心が一番の障害。	2	2
1541	47	1	5	1	20	2	3	2	3	1	2	5	4	4	5	4	4	3	4	4	3	5	4	4	3				0	1	1	6	6	5	4	リサイクルとセットでできたほうが良い。	4	4	4	5	4	4	4	参加する時間を捻出すること	4	2
1542	52	2	4	1	60	2	2	1	3	2	2	4	4	4	4	4	5	3	4	5	5	5	5	5	3	0	1	1				5	6	7	6	瀬戸内海の栄養のバランスが考えられ、施策がなされているということ	4	4	3	5	3	5	5	自身が持病を持っていて、あまり動かないこと	4	2
1543	66	2	2	2	40	1	3	3	1	3	2	5	5	5	5	5	5	3	5	5	5	5	5	5	1				0	1	1	4	4	4	5	わからない	4	5	4	5	3	3	3	特に無い	5	2
1544	36	1	2	1	20	3	1	2	1	3	2	4	4	5	5	3	3	4	5	4	4	3	3	4	1	0	1	1				6	5	7	7	特になし	3	3	4	4	5	4	4	特になし	6	1	1
1545	47	1	4	1	30	5	3	1	5	1	2	4	3	3	4	5	5	3	4	4	4	4	5	5	4				0	1	1	4	4	5	5	工場等からの供給という考え方は全く知らず意外だった	4	4	5	5	3	3	3	思いつかない	4	2
1546	68	2	3	16	120	3	5	4	2	3	2	5	5	5	5	4	3	5	5	5	5	5	5	5	1				0	1	1	1	1	6	5	海の大切さを子供の頃より学び、大人が率先して行動を起こす。	4	5	5	5	4	5	4	参加する具体的な方法の周知。	3	2
1547	45	1	4	1	15	4	1	1	3	2	2	4	4	4	4	4	4	4	4	4	4	4	4	4	3				0	1	1	4	5	5	5	特にない	4	4	4	4	4	4	4	無い	2	2
1548	71	1	4	11	20	1	1	2	3	3	2	4	3	3	4	3	3	3	4	4	3	4	4	4	3				0	1	1	4	5	5	5	量のコントロールが必要ではないか	3	4	4	4	4	4	4	海に近づける波打ち際、海岸が少ない	3	2
1549	37	1	2	1	20	1	1	1	2	3	2	4	3	3	3	3	4	3	4	4	3	5	5	5	2				0	1	1	4	4	5	6	特に無い	5	5	5	5	5	5	5	特に無い	4	1	1
1550	50	2	4	1	120	1	1	1	1	2	2	4	4	4	4	4	4	4	4	4	4	5	5	5	1				0	1	1	5	5	5	5	どのくらいのメリットとデメリットがあるのかが分からない。	5	5	5	5	5	5	5	どのように、いつ行われているのかがわからない。	4	1	1
1551	74	1	4	3	30	1	1	3	2	1	3	3	4	4	5	5	5	3	5	5	5	5	5	5	2	0	1	1				6	6	7	6	安全を確保しているやるべき	5	4	5	5	5	5	4	費用がかかるので県政よりの出出と募金すべき	2	2
1552	41	1	5	1	60	1	3	3	1	3	2	4	4	4	4	4	3	2	3	4	3	4	4	4	1	0	1	1				4	5	5	5	わからない	4	3	4	5	4	4	3	なにをすればいいかわからない	5	1	1
1553	70	1	4	11	15	4	5	5	3	1	2	5	3	4	5	4	4	4	4	4	4	4	4	4	2				0	1	1	3	5	6	6	ため池の水を定期的に海に放流することはとても良いことだと思う。	4	5	4	5	4	4	4	特にないと思う。参加のキッカケがないだけでと思います。	5	2
1554	62	2	4	1	60	1	1	1	1	2	2	4	3	3	4	4	3	3	3	4	3	4	4	4	4	0	1	1				4	4	4	6	わからない	4	4	4	5	2	3	2	わからない	5	1	1
1555	70	1	4	7	50	6	2	2	3	3	1	5	5	5	5	5	5	5	5	5	5	5	5	5	1	0	1	1				6	6	6	6	廃棄するものを栄養塩とできないか	5	5	5	5	5	5	5	化学コンビナート	1	1	1
1556	70	1	4	1	20	1	3	2	3	1	2	4	4	4	4	4	4	4	4	4	4	4	4	4	1	0	1	1				3	6	5	6	時間がない	4	4	4	4	5	5	4	交通費等の費用負担	3	1	1
1557	31	1	4	10	15	3	1	1	3	2	2	4	3	4	3	4	4	3	3	3	3	4	4	3	4				0	1	1	4	4	4	4	なし	3	4	3	4	2	2	3	仕事	5	1	1
1558	35	2	4	1	100	1	1	1	1	3	2	4	4	3	4	3	3	4	4	3	4	5	5	5	3	0	1	1				4	5	4	5	海のことを真剣に考えているのがよく伝わる	4	4	4	4	3	3	3	ポイ捨て	4	1	1
1559	77	1	4	7	60	1	3	2	1	3	2	3	4	4	4	4	4	3	4	4	4	5	5	5	2	0	1	1				4	4	5	5	なし	4	4	3	4	4	4	4	ここからは遠い	4	1	1
1560	66	2	2	1	30	2	3	3	2	3	2	4	4	4	4	4	4	3	3	3	3	4	4	4	2				0	1	1	4	3	4	6	なし	4	4	3	5	4	4	4	なし	4	2
1561	78	1	1	3	30	2	3	2	2	3	2	4	3	4	4	4	4	3	3	4	3	5	5	4	1	0	1	1				1	6	6	7	工場や下水処理場からの栄養塩類の供給には危険な物質が含まれている可能性があるので反対。陸地の自然破壊を伴わない方法が必要。	4	4	4	5	4	5	4	すぐには思いつかない。	3	1	1
1562	60	2	3	10	3	1	3	2	1	3	2	3	3	3	3	3	3	3	3	3	3	3	4	4	4	0	1	1				4	4	4	4	特になし	3	4	4	4	2	2	2	特になし	5	1	1
1563	67	2	4	3	60	1	1	1	1	2	2	4	4	4	4	3	4	4	4	3	3	4	4	4	3				0	1	1	4	4	3	4	綺麗に保たないといけない	3	3	3	5	3	3	3	やり方がわからない	5	1	1
1564	49	1	2	21	15	4	5	5	5	1	2	4	4	4	4	4	4	3	3	4	4	4	3	4	1	0	1	1				2	6	6	6	工場からはやめてほしい	4	4	4	4	4	4	4	海洋プラスチック	1	1	1
1565	43	1	3	11	40	1	3	3	1	2	2	4	3	4	4	4	4	2	4	4	2	4	4	4	2	0	1	1				6	6	6	6	とくになし	4	4	4	4	4	4	4	とくになし	4	2
1566	71	1	2	11	70	1	3	4	2	3	2	4	4	4	4	4	4	3	4	4	4	4	4	4	2				0	1	1	5	5	5	6	実施時期の事前報告	3	4	4	5	3	3	3	体力。気力。金銭面	6	2
1567	70	1	4	1	30	1	4	2	2	3	2	4	4	4	4	4	4	4	4	5	4	5	4	4	2				0	1	1	4	5	5	5	栄養素の意味や定義がわかりにくいと思う	4	4	4	4	4	4	4	特にないと思います	4	1	1
1568	72	1	2	21	30	1	1	1	1	1	2	4	4	3	4	4	4	3	4	4	4	4	4	4	5				0	1	1	4	4	4	5	特にありません	3	4	4	4	3	3	4	特になし	4	2
1569	61	2	2	1	10	2	2	1	2	3	2	4	4	4	4	4	4	4	4	4	4	4	4	4	2	0	1	1				3	3	4	4	こういう施策を知らなかった	4	4	4	4	4	4	4	なし	4	2
1570	39	2	3	1	120	2	4	3	2	3	2	5	4	4	5	4	5	2	4	4	3	5	4	5	2	0	1	1				5	6	5	6	栄養を補給する必要があると感じた	4	4	3	5	2	3	2	労力がいる	5	2
1571	32	2	4	1	120	1	1	1	2	2	2	4	3	3	3	5	5	4	4	5	5	5	4	4	2				0	1	1	6	6	6	7	環境への配慮や地元の方の意欲が魅力的	5	4	4	4	4	5	5	人が少ない	4	1	1
1572	72	1	4	1	90	2	1	3	2	3	2	4	4	3	3	4	4	2	4	4	4	5	3	4	1				0	1	1	4	5	5	5	効果の検証と公表（発信）することが大事である	4	4	4	5	4	3	4	特になし	4	1	1
1573	79	1	4	3	45	4	4	5	4	1	2	4	5	5	5	5	5	4	4	4	5	5	5	5	1				0	1	1	4	4	4	4	思い込みだけの施策との印象です	5	5	3	4	5	4	3	埋め立てで潤沢な漁業補償を得た漁業者が自業自得だと理解していない現状の打破から始めるべきです。	6	2
1574	39	2	3	6	90	1	1	1	1	2	2	4	4	4	4	4	4	4	4	4	3	4	4	4	3	0	1	1				2	5	5	5	魚にとって良いならやってみてもよい？	4	4	4	5	4	4	4	知らないことが多い	4	1	1
1575	51	2	4	11	15	1	4	4	2	2	2	3	3	2	3	4	3	2	4	4	3	4	4	4	1				0	1	1	6	3	3	6	どこまで人間が関わればいいか難しいと思う	4	4	4	5	3	3	3	川にゴミのポイ捨てが多いので気になっている。ゴミを捨てない意識付けが必要だと思う。	6	2
1576	55	1	4	2	40	3	3	3	2	1	2	3	3	2	3	5	3	4	3	3	4	4	3	4	3				0	1	1	4	4	4	4	そもそも人間の生活活動により貧栄養化が進んだものと推測する。そこに改めて人間が手を入れて再生するほど甘くはないと思う。ここに挙げた再生方法、施工方法が妥当なのか、正しいのかは人間で判断できないのではないかと思う。	4	4	4	5	4	4	4	特にありません。	3	2
1577	70	1	4	11	30	1	2	2	3	2	2	4	3	4	4	3	3	4	4	3	3	3	4	4	2				0	1	1	5	4	5	6	自然が一番	2	3	4	3	3	4	3	時間と経費	3	1	1
1578	63	2	3	1	60	1	1	1	1	2	2	4	4	4	4	4	4	3	4	3	3	4	4	4	4				0	1	1	6	6	6	5	初めて知った	4	4	5	5	4	4	4	もっと知れる機会を広めてほしい	4	1	1
1579	62	2	4	1	120	2	2	1	2	3	2	4	3	3	4	4	4	4	4	4	4	4	4	4	3				0	1	1	3	2	3	3	人工的な方法が良いのか分からない	4	4	4	5	4	4	4	距離があること	4	2
1580	65	2	3	2	120	3	4	4	2	2	2	5	5	5	5	4	4	3	4	4	4	4	4	4	2				0	1	1	4	6	6	6	なし	4	4	4	4	4	4	4	情報が拡散していない	3	2
1581	31	2	4	1	120	1	2	2	1	2	2	4	3	3	4	3	3	2	4	4	3	4	4	4	4				0	1	1	5	5	5	4	大変そうなものが多いので人手がないと難しそう	3	4	4	4	4	4	4	小さい子どもがいるのでそもそも遠出ができない	6	1	1
1582	36	1	5	7	60	1	2	3	1	2	2	4	3	3	4	4	4	2	3	4	3	4	4	4	2	0	1	1				4	4	4	4	できることからしたらいいと思う	3	3	3	4	3	2	3	分からない	4	2
1583	54	2	4	21	5	3	3	1	4	3	2	4	3	4	4	4	4	3	4	4	3	4	4	4	2	0	1	1				4	6	6	6	特になし	2	4	4	4	3	3	3	特になし	4	2
1584	64	2	3	5	120	2	1	1	3	1	2	4	5	4	4	4	4	2	3	4	2	5	5	5	1				0	1	1	2	3	1	4	海底耕耘は、沈んでいる汚染物を流出させる危険性を感じる	4	4	5	5	3	3	4	日程など	4	1	1
1585	62	2	4	3	90	2	4	4	2	1	2	3	4	4	4	4	4	3	4	5	5	5	5	5	1				0	1	1	3	5	5	5	特になし	4	5	4	5	4	4	4	金銭面	2	1	1
1586	53	2	4	21	60	2	3	2	2	1	2	4	4	4	4	4	4	4	4	4	4	4	4	5	2				0	1	1	5	4	5	5	いろんな考えがあると思いますが、ベストを見つけるのは難しいと思います	5	4	4	5	4	4	4	特になし	4	1	1
1587	66	2	3	28	30	1	2	1	3	3	2	4	4	4	4	4	4	4	4	4	4	4	5	5	2	0	1	1				5	5	5	5	海は自然の恵と思っている時期は、もうなくなってきている	3	4	4	5	4	3	3	体調がすぐれない	5	2
1588	68	2	2	3	3	6	3	3	4	3	2	4	4	4	4	4	4	3	4	4	3	4	5	5	1				0	1	1	6	4	6	6	行政は出来るだけ資源保護に頑張って欲しい	4	4	3	4	4	4	4	ごみ捨てなど注意をしたい	4	1	1
1589	62	2	2	2	40	3	2	3	3	1	2	4	4	4	4	4	5	4	4	4	4	5	5	5	2				0	1	1	5	6	5	4	なし	4	4	4	5	4	4	4	わからない	4	1	1
1590	50	1	4	1	15	2	3	3	2	1	2	4	3	3	4	4	4	2	3	4	2	4	4	4	2				0	1	1	5	6	5	4	海底を耕す、或いは泥を放出するのは新たな自然破壊や既存の海底生物の環境を脅かす結果にはならないか？	3	4	3	5	2	2	2	時間が無く、面倒である。	6	1	1
1591	40	2	5	1	30	1	1	1	1	2	2	3	3	3	3	3	3	3	1	3	2	1	5	5	2				0	1	1	4	4	4	4	特にない	5	5	5	5	5	5	5	特にない。わからない	4	1	1
1592	39	1	3	1	20	2	2	3	3	3	2	4	3	4	4	4	4	4	4	4	4	4	4	4	2				0	1	1	6	6	6	6	なし	4	4	4	4	4	4	4	なし	4	1	1
1593	66	2	3	3	80	2	3	2	2	2	2	4	5	4	4	4	4	4	4	4	4	4	5	4	2	0	1	1				4	5	4	3	色々な施策があり、感心する。専門家ではないのでこういう施策は思いつかない。	4	4	4	5	3	3	4	歳を取ると、だんだんと身体の調子が悪くなってくる	4	2
1594	55	1	2	25	10	3	3	3	3	1	2	5	4	4	5	5	5	4	5	4	4	5	4	4	2				0	1	1	5	6	7	7	工場からの排出は、食品工場など排水の安全性が高いところから行うことをアピールしたほうがよいと思う。	4	5	4	5	4	4	4	漁獲量の調整は、消費者にはほぼできないこと。	4	1	1
1595	78	2	2	26	20	4	4	3	4	1	2	4	4	4	4	4	4	4	4	4	4	4	4	5	2							6	6	5	5	積極的に取り組むべき	4	4	4	5	4	4	4	わからない	4	2
1596	63	2	4	8	70	1	2	1	2	2	2	4	4	4	4	3	3	1	4	5	3	5	5	5	2	0	1	1				4	4	5	4	すみません、よく分かりません。	3	5	3	5	3	3	3	分からないです。	4	1	1
1597	32	1	4	2	120	2	3	3	4	2	2	4	3	4	3	3	3	3	4	4	4	4	4	4	3				0	1	1	5	5	5	5	良いと思う	3	4	4	3	4	4	3	費用	4	2
1598	39	1	2	1	60	1	1	1	1	3	2	3	3	3	3	3	3	3	3	3	3	3	3	3	4				0	1	1	4	4	4	4	なし	3	3	3	3	3	3	3	なし	7	2
1599	67	2	2	10	20	3	1	1	4	3	2	4	4	4	4	5	5	3	4	4	4	5	3	4	3	0	1	1				4	4	4	1	自然の栄養素を海にまくほうがいい	4	4	3	4	3	4	2	大蔵海岸でゴミのポイ捨てが多い	5	2
1600	61	2	3	2	120	5	2	3	2	3	2	5	5	5	5	5	4	3	4	4	3	5	5	5	3				0	1	1	4	4	5	5	私たちが出来ること海 川へゴミ投棄してる人が多い現実実際釣りしてる人がタバコの吸い殻を平気で捨てる人を見た時は怒り爆発でしたもっと対策に関わっている方達の事を考えるとゴミの投棄は減るのではと思いました	5	5	5	5	5	5	5	もっと身近に体験できる催しをして欲しい海だけではなく川に多くのゴミ空き缶 弁当の殻 タバコなど川には鯉がいたり鴨が来たりとしている地域でもっと関わるべきだと思う	2	1	1
1601	60	2	2	11	30	1	1	3	2	2	2	4	4	4	4	4	4	4	4	4	4	4	4	4	1	0	1	1				4	4	5	5	水をきれいにしてしまうと栄養が足りなくなってしまい難しいが何か対策してほしい	4	4	4	4	4	4	4	特にない	6	2
1602	61	2	2	1	120	1	2	2	1	3	2	4	4	4	4	4	4	3	4	4	4	4	4	4	2				0	1	1	5	6	6	6	知らなかったことばかりなので勉強になった	4	4	4	5	4	4	4	金銭的にきびしい	4	2
1603	61	2	4	6	60	2	3	3	2	1	2	4	3	4	4	4	4	3	4	5	3	5	4	5	1				0	1	1	3	5	7	5	自然に任せられるものは任せるべき	4	4	3	5	2	4	4	時間が取れない。海までが遠い	6	1	1
1604	26	1	3	1	30	2	1	3	3	2	2	4	3	4	4	4	3	3	4	4	4	4	5	5	2	0	1	1				3	6	6	7	とくになし	4	4	3	4	4	4	4	しごととおりあいがつかない	4	1	1
1605	60	2	4	1	120	1	1	1	2	2	2	4	4	5	4	4	4	4	4	4	4	4	4	4	3				0	1	1	3	3	6	6	人工的な手入れは本当に大丈夫なのか素人には心配が残ります。	4	3	4	4	3	4	4	現在の海の現状も、解決への具体案を知りませんでした。もっと大々的に教えていただければ、私のような素人でも何か思いつく方のご意見もあるしれないと思いました。	4	2
1606	31	1	3	3	90	1	2	2	2	3	2	4	4	4	4	4	4	4	4	4	4	4	5	5	2	0	1	1				2	5	5	5	自然を大切にしたい	4	4	4	5	5	4	4	場所が遠い	3	1	1
1607	63	2	4	11	30	1	2	1	1	2	2	3	2	3	3	3	4	2	3	4	2	4	3	4	4	0	1	1				4	5	5	5	特にない	4	4	4	4	3	3	3	特にない	5	2
1608	66	2	4	7	90	1	1	1	1	3	2	3	3	3	3	3	3	3	4	3	3	4	4	4	4				0	1	1	4	4	4	4	特になし	3	4	4	4	4	4	4	わからない	4	1	1
1609	66	2	4	1	120	1	2	1	1	2	3	4	4	4	4	4	4	4	4	4	4	4	4	4	2				0	1	1	4	2	2	5	なし	4	4	4	4	3	3	3	なし	6	1	1
1610	67	1	2	2	120	1	1	1	1	3	2	3	2	3	3	4	4	3	3	4	4	5	4	5	3				0	1	1	6	6	6	1	特になし	3	4	4	5	3	3	3	距離が遠くて行く機会がない	6	1	1
1611	39	1	2	3	30	3	1	1	3	2	2	4	4	4	4	4	4	3	4	5	2	5	5	5	4				0	1	1	6	6	6	7	活動について知らなかったが、支持したい	4	5	4	5	4	4	4	時間と費用の余裕がない	4	2
1612	41	2	4	10	120	1	1	1	1	2	2	4	4	4	4	4	4	4	4	4	4	4	4	4	2	0	1	1				5	5	5	5	このアンケートを通して知りました。	2	4	4	4	4	4	4	時間がない	4	1	1
1613	33	1	3	5	120	1	1	1	1	2	2	1	1	1	1	1	1	1	1	1	1	1	1	1	3				0	1	1	7	7	7	7	特になし	1	1	1	5	1	1	1	特になし	7	2
1614	39	1	2	1	15	3	3	4	4	1	2	5	5	5	5	5	5	5	5	5	5	5	5	5	2	0	1	1				2	7	7	7	人工的な素材を投入するのはイヤですが、様々な取り組みには評価します	4	5	5	5	5	5	5	皆様、頑張っておられると思います	6	1	1
1615	44	1	4	8	60	3	2	2	2	2	2	4	3	3	4	4	5	4	4	4	4	4	5	4	2	0	1	1				5	5	4	5	自然に近い形にしてほしい。	4	4	4	3	4	4	4	お金がかかる。	3	1	1
1616	29	2	4	1	15	1	1	1	3	2	2	4	4	4	4	3	4	2	4	4	2	5	4	4	4				0	1	1	4	5	6	6	この対策の費用はどこから出るのか気になる	4	4	3	5	3	3	3	子育て中なので参加が難しい	5	1	1
1617	63	1	4	3	20	4	1	1	4	1	2	4	4	5	5	4	4	4	4	5	5	5	4	4	2				0	1	1	5	5	6	5	特になし	4	4	4	4	4	4	4	海が汚いゴミが多いのは分かっているけど個人レベルでは何もできない	3	1	1
1618	38	2	4	1	120	1	1	1	1	3	2	4	3	3	4	3	3	2	3	4	3	4	4	4	1	0	1	1				5	3	5	6	特になし	4	4	3	4	3	3	3	具体的に何をどう行動すれば良いかわからない点	5	1	1
1619	66	1	4	1	30	5	5	4	4	1	2	4	5	4	5	4	4	5	5	4	5	5	5	5	2				0	1	1	4	5	6	7	とくにな	4	4	4	4	4	4	4	わからない	3	1	1
1620	42	1	4	6	120	1	1	1	1	2	2	4	4	4	4	3	3	2	2	4	4	4	4	4	3	0	1	1				5	5	5	5	瀬戸内海を守ろうと沢山の人が努力している	4	4	4	4	4	4	4	どうゆう取り組みで豊かな海づくりになるかわからないこと	4	1	1
1621	53	1	3	8	70	3	3	2	3	1	2	5	5	5	5	5	4	4	4	4	4	5	4	4	3				0	1	1	4	4	5	6	もっと告知をしたほうが良いと思います。	5	4	5	5	4	3	3	わかりにくさ、状況を把握できない	3	2
1622	31	1	2	1	30	1	2	1	3	2	3	3	3	3	3	3	3	3	3	3	3	3	2	2	4				0	1	1	4	4	4	4	兵庫県がこんな活動をしていることは知らなかった	3	3	3	4	3	3	3	何をどうすればよいか方法や場所が分からない	4	1	1
1623	67	2	2	26	10	5	3	3	5	2	1	5	4	4	5	5	5	4	4	4	4	5	5	5	1	0	1	1				4	4	5	6	牡蠣や海苔の養殖やイカナゴや貝類の生育のためミネラルの豊富な瀬戸内海に戻ってほしいと思っています	5	5	5	5	5	4	4	参加できるイベントが少ないことや告知が不足していると感じます	2	2
1624	68	2	4	21	20	1	2	2	2	2	2	4	4	4	4	4	4	4	4	4	4	4	4	4	2	0	1	1				4	5	5	5	昨年初めて家島に行き、魚が取れなくなったと聞きました。上記のような活動をすることで瀬戸内海が豊かになるのなら、してほしいと思います。	4	4	4	4	4	4	3	まだ家族が揃っていた頃、海辺のごみ拾いに参加したことがありますが、今は1人暮らしで車もなく高齢になり、参加するのが難しくなってきました。	4	2
1625	64	2	4	4	120	1	1	1	1	2	2	4	4	4	4	4	4	3	4	4	3	4	4	4	4				0	1	1	4	5	5	6	こういうことをあまり考えて来なかった	4	4	4	4	4	4	3	私自身の健康問題	4	2
1626	29	2	4	1	45	3	2	3	2	2	2	4	4	4	4	4	4	4	4	4	4	4	4	4	3	0	1	1				7	7	7	7	海に栄養を与えていることを知らなかったが、おいしい海産物のためにこれからも続けてほしい	4	4	5	4	4	4	4	わからない	5	1	1
1627	24	2	2	21	30	4	1	1	3	3	2	4	4	4	4	4	4	3	4	4	4	5	4	4	3				0	1	1	4	4	5	5	いいと思います	3	4	5	5	3	3	4	特にない	4	1	1
1628	62	2	4	21	15	2	3	3	1	1	2	4	4	4	4	4	4	3	4	4	4	4	4	4	2	0	1	1				5	5	5	5	たくさんの人の、協力が必要	4	4	4	4	3	3	4	海産物消費が減り、関心が薄れている	5	2
1629	27	2	2	1	40	1	1	1	1	3	2	3	3	3	3	3	3	3	3	3	3	3	4	4	4				0	1	1	4	4	4	4	特にない	3	3	3	2	3	3	3	なし	7	2
1630	59	2	4	3	60	1	1	2	2	3	2	4	3	3	4	3	3	2	4	4	3	4	5	4	3	0	1	1				4	4	5	5	あまり考えたことがないのでわからない	4	4	4	5	3	3	3	海の状態がよく知られていない	6	2
1631	31	1	4	3	30	2	1	1	2	2	2	2	2	2	2	3	3	2	2	3	2	3	2	2	4				0	1	1	4	4	4	4	特になし	3	4	3	4	2	2	2	特になし 興味がない	6	1	1
1632	70	2	2	21	60	4	1	1	2	2	2	4	5	4	4	4	4	4	4	4	4	5	5	4	3				0	1	1	5	4	5	6	自分で出来る事から始めよう	4	4	4	5	3	3	3	健康でない	6	2
1633	33	1	4	3	30	1	1	1	2	3	2	4	4	4	4	3	3	3	3	4	3	4	3	3	4	0	1	1				4	4	4	4	特にない	3	3	2	3	3	3	3	海づくりをすることが告知されていない。（認知されていない）	5	1	1
1634	38	1	3	1	90	1	1	1	2	2	2	4	4	4	4	4	4	3	4	4	3	5	4	4	3	0	1	1				4	6	6	6	適切な調査の上環境によい対応が望ましい	3	5	4	4	3	3	3	具体的に何をするか示してほしい	4	1	1
1635	28	2	5	11	40	2	1	1	1	2	2	3	3	3	3	3	3	3	3	4	3	4	3	3	4	0	1	1				4	4	5	5	なし	3	3	3	3	3	3	3	なし	4	2
1636	67	2	3	12	15	3	4	4	4	1	2	4	5	5	4	5	5	4	5	5	4	5	5	5	1	0	1	1				7	6	7	7	森林を守り育てることが、豊かな海作りにつながる	5	5	5	5	4	5	5	問題意識の低下や無関心でいること	2	1	1
1637	72	2	2	12	15	2	2	2	2	3	2	3	4	4	4	4	4	3	4	4	3	4	3	4	4							5	5	5	5	よくわからない	3	3	4	5	3	3	4	特になし	6	2
1638	28	1	4	10	20	4	1	1	2	2	2	3	3	3	3	4	4	3	3	3	3	3	4	4	4				0	1	1	4	4	4	4	なし	2	3	3	4	3	3	3	なし	7	2
1639	71	2	4	10	30	3	4	4	3	1	2	4	4	4	4	4	4	3	4	4	3	4	4	4	1				0	1	1	3	5	5	5	海の富栄養化と生物に適した環境は大切だと思いが、どれが良いかはよくわからない。	4	4	4	4	4	4	4	気持ちはあるが、体力的に活動することが難しい。	4	2
1640	46	2	2	2	120	1	1	1	1	3	2	3	3	3	3	3	3	3	2	3	3	3	5	5	4				0	1	1	4	6	6	6	特にない	3	3	3	5	3	3	3	環境問題に対する無関心さと人々のモラルの低下	7	2
1641	57	1	2	1	30	1	1	1	3	1	2	3	3	3	3	4	4	4	3	3	3	4	4	4	3	0	1	1				4	4	4	4	特になし	4	4	4	4	4	4	4	特になし	4	1	1
1642	72	2	2	21	120	2	2	2	1	2	2	5	5	5	5	5	5	4	5	5	5	5	4	5	1	0	1	1				3	3	3	5	海底耕運は海底を耕すことで海底に生きている生き物が死ぬように思う。どうなのでしょう。	4	5	5	5	4	5	5	どのような参加ができるのかわからない。	5	2
1643	37	1	4	10	10	4	3	1	4	1	2	4	4	4	4	4	4	4	4	4	4	4	5	5	2				0	1	1	5	7	7	5	さまざまな活動があると感じた	4	5	4	5	4	4	4	特になし	4	2
1644	61	2	2	10	10	1	5	5	1	1	2	5	3	3	3	4	4	1	4	4	3	4	5	5	3	0	1	1				1	6	6	6	特になし	3	4	4	4	3	3	3	特になし	6	1	1
1645	61	2	2	11	120	1	1	1	1	3	2	3	3	3	3	4	4	3	4	4	3	4	4	4	4	0	1	1				5	5	5	5	出来ることから始めている。	4	4	3	4	4	4	4	わからない。	6	1	1
1646	37	1	4	3	20	3	2	2	3	3	2	3	3	3	3	3	3	3	3	3	2	3	3	3	3				0	1	1	4	4	4	4	特になし	3	3	3	3	3	3	3	特になし	5	1	1
1647	62	2	4	12	5	4	2	2	5	1	2	4	5	4	4	5	5	3	5	5	4	5	3	4	3	0	1	1				3	4	5	5	できる限り自然に近い形での施策が望ましいと思う。	4	4	3	5	4	4	4	いつどのような活動があるのか分かりにくい。	4	1	1
1648	63	2	3	10	30	4	4	4	5	1	1	4	4	4	4	4	4	4	4	4	4	4	4	4	2	0	1	1				2	4	4	4	地道な努力が必要	4	4	4	4	4	4	4	知識の無さ	3	2
1649	35	1	4	1	20	4	1	2	3	1	2	4	3	3	4	4	4	4	4	4	4	4	4	3	3				0	1	1	5	5	6	6	できるだけ自然の力をつかって補助する形の支援が好ましい	4	4	3	5	4	4	4	情報がない。サポートする方法なども知りたい	4	1	1
1650	38	1	2	7	60	2	4	4	5	1	2	5	5	5	5	5	5	5	5	5	5	5	5	5	2				0	1	1	3	6	6	6	人手不足	4	4	4	4	4	4	4	船の事故による重油の漏れ	4	1	1
1651	63	1	2	18	60	1	1	1	2	3	3	3	3	3	3	3	3	3	3	3	3	3	4	4	4				0	1	1	4	4	4	4	わからない	3	3	4	4	3	3	3	費用対効果	5	2
1652	53	2	4	11	3	1	1	1	1	3	2	5	5	5	5	5	5	5	5	5	5	5	5	5	1	0	1	1				7	7	7	7	難しいが、知る事でショック！早く対策をしてほしい	5	5	5	5	5	5	5	知識、情報がないもっと宣伝してほしい	1	1	1
1653	70	2	2	11	90	4	2	4	4	1	2	5	5	5	5	5	5	5	5	5	5	5	4	5	1	0	1	1				6	7	7	7	わかっているのに何故もっと素早く出来ないのか？	4	5	5	5	5	5	5	情報の少なさ参加方法の仕方がわからないです。	4	1	1
1654	22	1	3	5	120	1	1	1	1	2	2	3	3	3	3	3	3	3	3	3	3	3	3	3	4							4	4	4	4	特になし	3	3	3	3	3	3	3	特になし	4	1	1
1655	52	2	4	21	15	1	2	1	3	2	2	4	4	4	4	4	4	3	4	4	4	4	4	4	3				0	1	1	5	5	5	5	こちらのアンケートは瀬戸内海について考えるきっかけとなりました。ありがとうございます。	4	4	4	4	3	3	3	私自身、こちらのアンケートを拝見する前は瀬戸内海の現状について深く考えることはほとんどありませんでした。こういった環境の危機についてもっと多くの人が気づくにはどうしたら良いのか？広く関心をもってもらうにはどんな方法が有効なのか？難題のように感じます。	4	2
1656	70	2	3	21	90	2	2	1	2	2	2	3	3	3	3	3	4	2	3	2	3	1	4	4	2				0	1	1	3	5	5	6	下水処理場の処理水を流すことは安全かなと思います	4	4	5	5	4	4	4	参加したいと思っても何処であるのかまったく分からない	3	2
1657	73	2	2	21	90	2	2	2	3	1	2	4	4	4	3	3	4	3	3	4	3	4	4	4	3	0	1	1				4	4	4	4	あまりよくわからない	3	3	3	3	3	3	3	わからない	4	2
1658	72	2	4	1	30	1	2	1	3	2	2	4	4	4	4	4	4	3	4	4	4	5	4	4	3	0	1	1				5	5	5	5	海を大事に守っていきたいと思う。	4	4	4	5	4	4	4	特にない	4	1	1
1659	36	1	4	6	120	1	1	1	1	2	2	3	3	3	3	3	3	3	3	3	3	3	3	3	4	0	1	1				4	4	4	4	特にない	3	3	3	3	3	3	3	興味がない	5	2
1660	33	1	4	21	90	1	1	1	1	3	2	4	4	3	3	4	4	3	3	3	3	4	4	4	3	0	1	1				5	5	5	5	維持してほしい	4	4	4	4	4	4	4	特にない	4	1	1
1661	38	1	4	1	110	7	4	4	4	1	1	4	5	5	4	4	5	3	2	5	5	4	3	4	2	0	1	1				6	3	6	5	やるなら早くしたほうがいい	4	5	4	5	5	4	5	若者の無関心	1	1	1
1662	67	2	2	3	15	1	1	2	2	1	2	4	4	5	4	4	4	3	4	5	4	5	5	5	3	0	1	1				6	5	4	6	むかしのように魚が増えればいいのに。	4	4	4	4	4	4	2	昔に比べてゴミの分別も最近はしているのに、お魚が減っていますね。ボランティアなどの人たちにも協力してもらって海を、きれいにしたいですね。	4	2
1663	57	2	4	21	20	1	3	3	3	2	2	4	4	4	4	4	4	4	4	4	4	4	4	4	1	0	1	1				3	5	5	5	海の状態を保つには人の手を加える事も時には必要である	4	4	4	4	4	4	4	川に流される汚染物質と海に漂うプラスチックに代表されるゴミ	4	2
1664	68	2	2	10	30	1	4	4	3	1	2	5	5	5	5	5	5	5	5	5	5	5	5	5	1				0	1	1	7	7	7	7	早く動き出すべきだ。	5	5	5	5	5	5	5	参加する時間がない。	3	2
1665	56	1	4	12	20	2	5	5	2	2	2	4	4	3	3	4	5	1	5	5	3	5	5	5	1				0	1	1	7	7	7	7	どれも良い取り組みだと思う	3	5	4	5	3	3	3	ゴミの漂流	5	1	1
1666	41	2	3	2	80	1	1	1	1	3	2	2	3	3	3	4	4	3	3	3	4	3	4	4	3	0	1	1				4	4	5	4	海底を耕すなら他から持ってきていないから安全そう	4	3	4	5	3	3	3	あまり海が身近ではない	5	2
1667	49	2	3	1	30	1	4	3	2	2	2	4	4	5	4	3	3	1	3	4	3	4	5	4	2	0	1	1				5	5	5	5	ひどくなっているのは、私たちのせいなので、みんなの手で回復させたい	4	5	5	5	5	5	5	ゴミ運動	3	1	1
1668	44	2	4	3	120	1	3	1	1	3	2	3	4	3	3	4	4	4	4	4	4	4	4	4	4	0	1	1				3	5	5	6	栄養塩類が課題であることをはじめて知りました。	2	4	4	4	4	4	4	いつどこで活動したら良いかわからない。	4	1	1
1669	33	2	2	1	30	2	4	5	1	2	2	5	5	5	5	5	5	5	5	5	5	5	5	5	2				0	1	1	6	6	6	6	良い取り組みだと思う	5	5	4	5	5	5	5	参加する時間がない	4	2
1670	51	2	4	11	30	4	1	1	2	2	2	3	3	3	3	4	4	4	4	4	4	3	4	4	2				0	1	1	4	4	5	4	知ることができてよかった	4	4	4	4	4	4	4	参加のしかた	4	1	1
1671	39	1	4	1	10	5	3	3	2	3	2	4	4	4	4	4	4	3	4	4	4	4	4	4	1	0	1	1				3	5	6	6	なるべく自然に近い形の方がよい	4	4	4	4	4	4	4	まだまだ認知されていない。行政が積極的に取り組むべき	4	1	1
1672	44	2	4	10	10	3	5	5	2	1	2	4	4	3	4	4	4	2	4	4	3	4	3	4	1				0	1	1	7	3	5	3	神戸市の工場から流れてくる汚水によって引き起こされている明石川pfasの影響もあるだろうからどうにかしてほしい	4	4	5	5	4	4	2	明石川の汚染の問題（PFAS）	4	2
1673	39	1	2	5	120	2	2	1	1	3	3	3	3	3	3	3	3	3	3	3	3	3	3	3	1	0	1	1				4	4	4	4	特になし	3	3	3	3	3	3	3	特になし	4	2
1674	62	2	4	12	10	1	2	4	1	3	2	4	5	4	4	4	4	4	4	4	4	4	4	4	1				0	1	1	4	7	7	7	特になし	4	4	4	4	4	4	4	特になし	6	2
1675	37	2	5	3	90	1	3	2	1	3	2	3	3	3	3	3	3	2	3	3	3	3	4	3	4	0	1	1				4	4	4	4	そうして良い影響のみあるならよいが悪影響についてが不明である	4	3	3	3	3	3	3	時間がない	4	2
1676	40	2	2	31	120	1	2	2	1	3	2	3	3	3	3	3	3	3	3	3	3	3	3	3	1	0	1	1				4	4	4	4	特にない	3	3	3	3	3	3	3	特にない	5	2
1677	52	2	4	11	20	5	3	3	5	1	2	1	1	1	1	1	1	1	1	1	1	1	1	1	1				0	1	1	4	4	5	5	特になし	4	4	5	5	4	4	4	情報が足りない	4	1	1
1678	36	2	4	1	120	2	1	1	2	2	2	3	3	3	3	4	3	3	3	4	3	4	4	4	2	0	1	1				4	4	4	4	特にない	4	4	4	5	3	3	3	特にない	4	1	1
1679	38	2	4	1	120	1	1	2	2	2	2	3	4	4	3	4	4	3	4	5	3	5	5	5	4				0	1	1	5	5	5	6	何をどうすれは良いのかがわからない	2	4	4	5	4	5	5	海岸の掃除とかしたいが距離が遠い。一人一人がポイ捨て等に気を付けないとダメだと思う。	4	2
1680	31	2	4	1	60	1	1	1	3	2	2	3	3	3	3	3	3	3	3	3	3	3	3	4	1				0	1	1	4	4	4	4	悪い影響があるのかわからないから賛成か反対かわからない。	3	3	4	5	3	3	3	なし	4	2
1681	65	1	5	21	20	7	1	1	4	3	2	4	4	4	4	5	4	4	4	4	4	4	4	5	3				0	1	1	6	6	6	6	苦労が多い	4	5	4	5	5	5	5	特になし	4	1	1
1682	30	1	4	21	15	1	1	1	1	2	2	4	2	2	2	2	2	2	2	2	2	2	4	4	4	0	1	1				4	4	4	4	特になし	3	3	3	3	3	3	3	なし	5	2
1683	57	1	4	1	60	4	3	4	3	2	2	4	3	3	4	4	5	3	4	4	3	4	4	4	2	0	1	1				3	4	4	7	良く調査が必要	4	4	4	4	3	3	3	参加の仕方が分からない	4	2
1684	39	1	5	7	45	2	2	1	2	2	2	4	3	4	5	4	4	2	4	5	3	5	4	5	1				0	1	1	5	6	6	6	人の手に頼らずに自然に栄養が供給される仕組みにすることも必要	4	4	4	5	4	4	4	活動の認知度	4	1	1
1685	34	1	4	6	60	1	2	2	1	3	2	1	3	2	3	1	1	1	1	3	1	4	3	3	4				0	1	1	2	5	5	4	とくになし	2	3	2	3	3	2	2	わざわざ出向こうと思うほどの関心がない	6	1	1
1686	35	1	5	30	40	1	2	2	1	2	2	2	2	2	2	2	2	2	2	4	2	4	3	3	2				0	1	1	5	5	5	5	特になし	4	4	4	4	4	4	4	特になし	5	2
1687	28	1	4	1	120	7	2	4	1	2	2	4	3	4	4	3	3	2	2	4	4	4	4	4	2				0	1	1	4	4	4	4	難しすぎて議論に入っていけない	5	4	4	4	4	4	4	国産の魚は高い	4	1	1
1688	64	2	4	10	20	1	2	2	3	2	2	4	4	4	4	4	4	3	4	4	4	4	5	4	1				0	1	1	4	5	4	5	分からないものがあり､はっきりとした意見が言えない	3	4	4	5	4	4	4	分かりません	4	1	1
1689	22	2	2	1	120	1	1	1	1	3	2	2	2	2	2	2	2	2	2	2	2	2	2	2	4	0	1	1				4	4	4	4	わからない	3	2	2	2	2	2	2	特になし	6	1	1
1690	35	1	5	21	20	1	1	1	1	3	2	4	5	4	4	4	4	2	4	4	4	4	4	4	4				0	1	1	6	6	5	5	良いことと思う	4	4	4	5	4	4	4	ない	5	1	1
1691	34	1	3	1	25	2	3	2	4	1	2	4	5	3	3	5	4	3	4	4	5	5	4	4	2	0	1	1				4	6	6	4	なし	4	4	3	4	3	3	3	なし	3	2
1692	25	2	5	1	15	3	1	1	3	2	2	3	5	4	4	4	4	3	4	5	5	5	5	5	2				0	1	1	2	2	6	5	施策には両面の効果があると思う。	5	5	5	5	4	4	4	参加のための情報がわからない。	4	1	1
1693	43	1	4	1	20	3	3	3	2	2	2	4	2	3	4	3	4	2	2	3	2	3	3	3	3				0	1	1	6	2	2	6	継続的に海洋に栄養を送り続ける施策の方が良い	2	4	2	4	2	2	2	特にない	6	2
1694	33	1	2	10	5	1	3	3	2	2	2	4	3	4	4	3	4	4	3	4	4	4	4	5	2				0	1	1	4	4	5	6	金銭面と相談しながら決めてほしい	4	4	4	5	4	4	4	物理的等による金銭的な余裕のなさ	4	2
1695	66	2	4	21	30	1	1	1	2	1	2	4	4	4	4	4	4	4	4	4	4	4	4	4	3				0	1	1	4	4	4	4	特になし	4	4	4	4	4	4	4	よくわかっていない	4	1	1
1696	37	1	4	1	120	1	1	2	1	2	2	4	4	4	4	4	4	3	3	4	4	4	4	4	2				0	1	1	5	4	4	4	人工的に手を入れるのが正しいのか分からない。	3	4	4	4	4	4	4	地理的に遠い。	4	1	1
1697	36	1	4	22	60	3	5	5	2	3	2	4	4	4	4	3	3	3	3	3	3	4	3	3	1				0	1	1	5	5	5	5	特にない	4	4	4	4	4	4	4	わからない	4	1	1
1698	38	1	4	10	20	2	1	1	3	3	2	3	3	3	3	4	4	4	4	4	4	4	4	4	3	0	1	1				4	4	4	4	特にない	3	4	4	5	4	4	4	わからない	4	1	1
1699	23	2	2	29	60	1	1	1	1	2	2	3	3	3	3	3	3	3	3	3	3	3	3	3	4				0	1	1	4	4	4	4	特になし	3	3	3	3	3	3	3	特になし	5	2
1700	35	1	4	3	10	2	1	1	1	3	2	4	4	4	4	4	4	4	4	4	4	4	4	4	3	0	1	1				2	2	5	6	ない	3	4	4	4	4	4	4	他に時間を使いたい	5	1	1
1701	37	1	5	1	10	2	2	1	3	2	2	4	3	4	4	3	4	3	4	4	2	4	2	3	2	0	1	1				5	4	4	6	Q1は窒素不足が主因かわからない	4	5	4	4	3	3	3	イカナゴの不漁は有名だが、結局あまり何も解決していない。そこで何が起きているか分からないこと。	5	1	1
1702	34	1	4	16	60	1	1	2	1	2	2	3	3	3	3	3	3	2	3	4	3	4	4	4	3				0	1	1	4	5	5	5	人の手で起こした問題は人の手で解消すべきだとは思うが、手段や結果は未知数な気もする	3	3	3	4	3	3	3	沿岸以外に住む人々の移動とハードル	5	2
1703	38	1	4	8	120	1	2	2	1	2	2	3	4	4	4	3	3	3	4	5	5	5	4	5	3				0	1	1	4	4	4	4	海に栄養の供給は、必要と思うが、効果が出ているのか、分からない。	4	4	3	5	3	3	3	海沿いの清掃など、家から離れた場所だと移動時間が掛かり、行きにくい。	6	2
1704	31	1	5	21	20	1	4	4	1	1	2	1	1	1	1	4	4	4	4	4	4	4	4	4	4	0	1	1				3	3	4	6	特になし	3	4	4	4	3	3	3	特になし	5	2
1705	35	1	3	11	30	3	2	1	3	2	2	5	5	5	5	5	5	5	5	5	5	5	5	5	2				0	1	1	7	7	7	7	とても良いと思う	4	5	5	5	5	5	5	時間がない	4	2
1706	34	2	4	10	5	7	1	3	5	1	2	2	2	2	2	4	4	1	1	2	2	4	3	4	2				0	1	1	6	6	6	6	どれも必要なことだと思った	3	4	4	3	3	4	4	地元民だけで動きたくない	7	2
1707	25	2	4	3	120	1	2	1	1	2	2	4	4	3	4	3	4	3	3	3	4	3	4	4	4	0	1	1				5	5	5	4	大きな施策であり身近でできることではない	2	3	4	3	4	4	4	まずは身近に感じさせる経緯が必要だと思う	4	1	1
1708	68	1	4	11	20	2	4	4	3	2	2	4	2	3	4	4	4	3	4	4	4	4	4	4	2				0	1	1	2	4	5	6	特になし	4	4	4	4	4	4	4	こうかぎ見えない	3	1	1
1709	31	2	4	1	120	2	1	1	2	2	2	5	4	4	5	4	3	3	4	4	3	3	5	5	1				0	1	1	4	4	4	4	いいかどうかわからない	4	3	4	5	3	3	3	行ったことない	4	1	1
1710	51	2	1	21	15	1	1	1	3	2	2	3	4	3	3	3	3	2	4	3	3	4	5	5	4				0	1	1	2	3	2	3	特にありません	3	4	4	5	3	3	3	自分の事で忙しいです	6	2
1711	50	1	4	1	120	1	1	1	1	2	2	3	3	3	3	3	3	3	3	3	3	3	3	3	4	0	1	1				4	4	4	4	特にない	2	3	3	3	3	3	3	わからない	6	1	1
1712	41	1	4	1	30	1	2	2	1	3	2	3	3	3	3	3	3	3	3	3	3	3	3	3	4				0	1	1	4	4	4	4	特にない	3	3	3	3	3	3	3	わからない	5	2
1713	58	2	3	2	120	1	1	1	1	3	2	3	3	3	3	3	3	3	3	3	3	3	4	4	4	0	1	1				4	4	4	4	特にない	3	4	4	5	4	4	4	どう行動したらよいかわからない	4	2
1714	53	2	2	2	120	4	3	3	3	1	2	4	3	3	3	4	3	3	4	3	3	4	4	4	3	0	1	1				4	4	4	4	瀬戸内海に限らず自然は大切。	4	3	4	4	4	4	4	近くて 遠い。交通費等の問題あり。	4	1	1
1715	59	2	3	3	8	3	2	2	3	1	2	1	1	1	1	1	1	2	1	1	1	1	1	1	3				0	1	1	5	5	6	6	出来るだけ自然の肥料等で海への養分が賄えると良いなと思います。	4	5	4	5	4	4	4	イベントが周知されてない	4	1	1
1716	39	1	4	4	10	1	2	2	2	3	2	4	2	2	2	3	4	2	4	4	2	5	5	5	2				0	1	1	5	3	5	6	汚れるリスクもありそう	3	4	4	5	2	2	2	時間と手間	6	1	1
1717	42	1	5	1	30	2	3	3	4	1	2	5	4	5	4	5	4	5	5	5	4	5	5	5	3	0	1	1				3	5	5	7	特になし	4	4	4	4	4	4	4	意識の不一致	4	2
1718	61	1	4	5	60	2	1	1	2	3	2	5	5	5	5	5	5	2	4	4	4	4	4	4	3				0	1	1	4	4	4	4	是非を判断するための知識も情報もない	3	4	4	5	3	3	3	機会も動機もあまりない	6	2
1719	64	1	4	10	15	5	4	5	4	1	2	5	1	5	5	4	4	3	4	4	4	5	5	5	3				0	1	1	1	1	6	6	人為的な栄養補給は不可	4	4	5	5	3	4	4	海からの恩恵のPR不足。	5	2
1720	43	1	4	1	50	1	3	2	1	2	2	4	4	4	4	4	4	1	1	1	4	4	1	1	4	0	1	1				5	5	5	5	特になし	3	3	1	1	1	1	1	面倒	7	1	1
1721	69	1	2	21	10	1	2	3	2	2	2	4	4	4	4	4	4	4	4	4	4	4	5	4	3				0	1	1	4	4	5	5	特にない	4	4	4	4	4	4	4	とくにない	6	1	1
1722	35	1	4	10	20	1	1	1	2	2	2	2	3	3	3	3	4	2	3	3	3	4	5	4	4				0	1	1	4	4	4	6	色んな活動をしているのは知らなかった	3	4	3	4	3	3	3	わからない	5	1	1
1723	37	1	4	1	120	1	2	3	1	3	2	3	3	3	4	3	4	3	3	3	3	4	4	4	2	0	1	1				4	4	5	4	特になし	3	3	3	4	3	3	3	場所と時間	4	2
1724	44	2	2	11	60	1	4	3	1	2	2	4	2	4	3	3	4	4	4	4	1	4	4	4	3	0	1	1				3	6	7	5	工場や下水処理場からの栄養塩類供給のイメージがあまり浮かばない。もう少し詳しく知りたい	4	5	4	5	3	3	4	取り組んでいることの情報を見聞きすることがない	5	1	1
1725	68	2	4	3	60	2	2	3	3	1	2	5	5	5	5	5	5	4	4	4	4	5	5	5	2	0	1	1				7	7	7	7	よくなるとよいと思う	5	5	4	5	5	5	5	情報不足	3	2
1726	32	1	4	8	80	1	3	3	3	2	2	4	4	4	4	4	5	3	4	3	4	5	4	3	3	0	1	1				4	5	6	4	漁業権の見直し	3	4	3	2	2	2	2	疲れる。高賃金ならやってもいい	7	2
1727	28	2	4	26	45	4	1	1	3	3	2	4	3	3	3	4	4	3	4	4	4	5	3	4	3				0	1	1	5	6	7	6	できるだけ自然の摂理を使って栄養供給できれば良いと思っている（機械などは使わず）	4	4	4	5	3	3	3	保全活動に割く時間がない	6	1	1
1728	74	2	2	24	120	4	3	3	1	2	2	5	4	4	4	4	4	5	4	4	5	5	5	5	2				0	1	1	5	5	5	6	科学的な説明が必要	4	4	4	5	4	4	4	海が遠い	4	2
1729	36	2	4	11	30	3	2	1	3	3	2	4	4	3	3	5	4	2	4	5	3	5	5	5	4				0	1	1	5	5	5	6	できる取り組みはできる限り行うべきだと思う。	5	4	4	5	3	4	3	活動参加のきっかけがもっとあればいいなと思います。	3	2
1730	31	1	2	21	120	1	3	4	1	3	3	4	4	4	4	3	3	3	4	4	4	3	4	4	2				0	1	1	4	5	5	5	養殖技術で向上すること	4	4	4	4	3	4	3	税金がうまく使われていないこと	4	2
1731	77	2	2	21	30	1	3	3	3	1	2	4	4	3	4	4	4	5	4	5	4	5	5	5	2	0	1	1				6	5	6	6	なし	4	4	4	5	4	5	5	なし	3	2
1732	23	1	2	1	0	7	1	3	1	3	3	3	3	3	3	3	3	3	3	3	3	3	3	3	6							4	4	4	4	なし	3	3	3	3	3	3	3	なし	5	2
1733	37	1	4	10	15	2	2	1	4	1	2	3	4	4	4	4	4	2	4	4	4	5	4	4	4	0	1	1				3	4	4	5	特になし	4	4	4	5	4	4	4	知識不足	5	1	1
1734	77	2	4	16	60	1	3	3	1	3	2	4	4	4	4	3	3	3	3	4	4	4	5	5	2				0	1	1	5	5	4	4	特になし	4	4	4	5	4	4	4	参加するタイミング	4	1	1
1735	38	1	4	2	45	1	4	4	2	2	2	4	3	3	4	3	4	3	3	4	2	5	4	3	1	0	1	1				6	4	6	5	特になし	4	4	4	4	2	2	2	特になし	6	2
1736	73	2	4	21	40	3	2	1	3	1	2	5	4	4	4	5	5	4	5	5	5	5	5	5	2				0	1	1	3	4	5	3	どれが良い策なのか分からない	5	5	5	5	5	5	4	美しい海を守るために出来ることはしたいと思うがあまり機会が無い。	3	1	1
1737	28	2	2	10	120	1	1	1	1	2	2	3	3	3	3	1	1	1	1	1	1	1	1	1	4				0	1	1	4	4	4	4	特になし	1	1	1	1	1	1	1	特になし	7	1	1
1738	27	1	4	2	120	1	4	3	1	3	2	3	3	3	3	3	3	3	3	3	3	3	4	4	3	0	1	1				2	6	6	6	思いつかない	3	4	4	4	4	3	3	みんな意識が足りない	6	1	1
1739	67	2	4	4	60	1	2	2	2	3	2	4	4	4	4	4	4	4	3	4	3	4	3	4	4	0	1	1				3	4	5	5	ない	3	4	4	4	3	3	3	ない	4	1	1
1740	28	2	2	1	60	1	1	1	1	2	2	3	3	3	3	2	2	3	3	3	3	3	4	4	4				0	1	1	3	3	4	4	自分がすぐに動けることはないが、出来ることなら協力したいという気持ち	4	4	4	4	4	4	4	特になし	5	1	1
1741	64	2	3	2	60	1	2	2	1	3	2	4	4	4	4	3	4	3	4	4	4	4	5	5	2	0	1	1				5	5	5	5	特にない	4	4	4	5	4	4	4	わからない	4	2
1742	72	2	3	17	120	2	2	2	3	3	2	4	4	4	4	4	4	4	4	4	4	4	4	4	2				0	1	1	4	5	5	5	海は地球の宝です	2	4	4	4	4	4	4	浜辺の清掃を行って欲しい	4	1	1
1743	39	1	4	10	5	1	1	1	1	3	3	4	4	4	4	4	4	2	4	4	2	4	4	4	4				0	1	1	4	4	4	6	特になし	3	3	3	5	3	3	3	わからない	5	1	1
1744	62	2	2	1	120	1	2	2	1	2	2	3	3	3	3	3	4	3	3	3	3	3	4	4	3				0	1	1	4	4	4	4	特になし	3	3	3	3	3	3	3	身近でないため	5	2
1745	38	1	3	11	10	3	1	1	3	2	2	5	5	5	5	5	5	4	5	5	4	5	3	4	3				0	1	1	2	3	5	5	世間では知られていないことがたくさんされている。	4	3	4	5	4	4	4	宣伝の仕方。知られていないことがたくさんある	4	1	1
1746	36	1	5	1	60	3	2	2	1	3	3	3	3	3	3	3	3	3	3	3	3	3	3	3	3				0	1	1	4	4	4	4	特に無し	3	3	3	3	3	3	3	特に無し	4	1	1
1747	24	1	2	12	10	1	1	1	2	3	2	5	5	5	5	4	5	1	5	5	2	5	2	5	1	0	1	1				1	6	7	7	特になし	5	5	5	5	4	5	5	ノリの薬の散布	1	1	1
1748	38	1	5	1	5	1	4	3	3	1	2	3	3	3	3	3	3	3	3	3	3	3	3	3	3	0	1	1				5	5	5	5	そもそもなんで栄養なくなったの？	2	3	3	3	3	3	3	効果に時間がかかる	6	2
1749	36	1	2	29	15	1	2	2	3	2	2	4	4	4	4	3	4	3	3	4	3	4	5	5	2	0	1	1				6	7	7	7	特になし	2	4	5	5	4	4	4	子育てで時間がない	4	1	1
1750	34	1	4	28	20	1	1	1	3	2	2	2	2	2	2	2	2	2	2	2	2	2	4	4	4	0	1	1				1	6	6	6	なし	3	4	2	4	3	3	3	なし	7	1	1
1751	37	1	2	1	20	2	2	1	3	2	2	4	4	3	4	4	4	3	3	4	3	4	4	4	3	0	1	1				3	5	5	5	工場からの供給は不安がある	3	4	4	4	3	3	3	時間がない	5	1	1
1752	32	1	4	1	20	1	1	1	3	3	2	3	3	3	3	3	3	3	3	3	3	3	3	3	4	0	1	1				4	4	4	4	なし	3	3	3	3	3	3	3	わからない	4	1	1
1753	30	1	4	21	20	3	1	2	3	3	2	4	4	4	4	4	4	4	4	4	4	4	4	4	2	0	1	1				3	5	6	6	工場からの栄養は怖い	2	4	4	5	4	4	4	都合が合わない	4	2
1754	26	1	4	1	30	2	1	1	5	1	2	5	5	5	5	5	5	3	5	5	5	5	3	4	4							5	5	3	6	生態系を守るために自然破壊をすることのないようにしてほしい	4	4	5	5	4	4	4	時間がない	2	1	1
1755	36	1	4	2	60	1	4	3	2	3	2	4	5	4	4	4	4	3	3	1	1	5	5	5	4	0	1	1				5	5	6	6	なし	3	4	4	5	3	3	4	ない	6	2
1756	27	2	2	10	30	1	1	1	2	3	2	3	3	3	3	4	4	3	3	4	3	4	4	4	3	0	1	1				4	4	4	4	特になし	3	3	4	2	3	3	3	特になし	5	2
1757	32	1	4	6	120	1	2	2	1	2	2	3	3	3	3	4	3	3	3	4	3	4	4	4	2	0	1	1				4	4	4	4	なし	3	4	3	3	3	4	4	なし	6	2
1758	24	2	5	1	30	1	4	4	3	3	2	4	4	4	4	4	4	4	4	5	4	5	5	5	2	0	1	1				4	4	6	6	特になし	1	4	4	5	1	1	1	行政からの資金援助など	4	1	1
1759	28	1	4	23	120	2	3	2	2	2	2	2	1	2	3	4	3	3	3	3	4	4	4	4	2				0	1	1	2	1	1	1	とくになし	4	4	4	4	4	4	4	とくになし	4	1	1
1760	28	1	4	1	120	1	2	1	1	3	2	3	2	2	3	3	2	2	3	2	2	3	4	4	2	0	1	1				1	4	6	4	工場からの栄養供給だと、悪成分の方がたくさん含んでるのではないかと思う	2	3	2	2	2	3	2	情報が全くないし、自分から見つけに行こうともしていない	7	1	1
1761	26	2	3	21	120	1	1	1	1	2	2	4	4	4	4	4	4	4	4	4	4	4	4	4	4	0	1	1				4	5	5	5	必要であればもっと宣伝する場だと思う。これらの活動を見たことはない。	4	4	4	5	3	3	3	参加しづらい	5	1	1
1762	25	1	3	1	10	3	3	3	4	3	2	4	4	4	4	4	4	3	4	4	4	4	4	4	2				0	1	1	5	5	5	6	特にない	4	4	4	4	5	4	4	参加したい気持ちはあるがどうすれば参加できるのかわからない	3	1	1
1763	27	2	3	3	120	1	1	1	1	2	2	1	1	1	1	2	2	2	2	2	2	2	4	5	4				0	1	1	6	6	6	6	特になし	4	4	5	4	4	4	4	参加できるイベントが少ない	6	2
1764	29	2	2	21	120	1	1	1	1	3	3	3	3	3	3	4	4	3	3	3	4	4	4	4	4	0	1	1				4	4	4	4	特になし	3	4	4	4	3	3	3	分からない	6	1	1
1765	20	1	2	3	30	2	4	3	3	1	2	4	3	4	5	4	4	4	5	4	4	5	5	4	2							6	3	5	5	特にない	4	4	5	5	4	4	4	認知度が一番大きいかもしれない自分は瀬戸内海の近くで生まれ育ったが、学校教育であまり瀬戸内海の問題の話を教えられた覚えがない	3	1	1
1766	46	1	3	3	15	2	1	3	3	3	2	3	3	3	3	3	3	3	3	3	3	5	5	5	1				0	1	1	7	7	7	7	特に無し	3	5	5	5	5	5	5	わからない	4	1	1
1767	45	1	4	1	25	2	2	4	3	2	2	5	5	5	5	4	5	3	4	5	4	3	4	5	2				0	1	1	4	4	4	4	効果がわからない	4	5	4	5	3	4	4	時間がないこと	4	1	1
1768	41	2	3	15	120	1	1	1	1	3	2	3	3	3	3	3	3	2	3	3	2	4	3	3	3				0	1	1	5	4	4	4	とくになし。	3	4	3	4	3	3	3	よくわからない(理解していない)。	5	1	1
1769	45	1	4	8	120	2	1	2	1	2	2	3	4	4	3	4	3	3	4	4	3	4	4	4	4	0	1	1				5	6	5	5	特にありません	4	4	4	4	3	4	4	わからない	4	1	1
1770	59	2	3	12	30	2	2	3	3	3	2	4	4	4	4	3	4	3	4	4	4	4	5	4	3				0	1	1	4	6	6	6	人手や費用が心配	4	4	4	4	3	3	3	参加しやすい仕組み「寄付・投資・ネットでの支援…など」がないこと	4	1	1
1771	80	2	2	6	120	6	1	1	2	2	3	4	4	4	4	4	3	3	4	4	3	4	4	4	3	0	1	1				6	6	6	6	賛成します	4	4	4	4	4	4	4	ない	4	1	1
1772	29	1	4	6	120	1	1	1	1	3	2	4	5	4	4	5	5	5	5	5	5	5	5	5	2	0	1	1				4	6	7	3	工場からの供給はどうしても拒否感がある。環境破壊的な観点で	5	5	5	5	5	5	5	一人一人が何をすればいいかわからないと思う	3	1	1
1773	70	2	4	1	30	5	2	2	3	1	2	4	3	4	4	4	4	4	4	5	4	4	4	4	2	0	1	1				3	3	5	4	特になし	2	4	4	4	3	3	3	具体的に何をどう参加したら良いのかわからない。	6	2
1774	72	2	3	1	30	2	4	5	2	2	2	4	3	4	4	4	4	4	5	5	4	5	4	5	1	0	1	1				7	7	7	7	栄養豊富な海になって、たこやいかなごが沢山取れるようになってほしい。	4	5	4	5	4	4	4	参加する機会がわからない。	3	1	1
1775	71	2	2	10	10	5	3	2	5	3	2	4	3	5	5	4	4	3	5	5	2	5	5	5	4	0	1	1				4	3	7	7	栄養分を海に供給すると言っても場所によっては栄養過多になり赤潮の発生で新たな問題が生じるのでは。	5	5	3	5	5	5	5	家を空けられない事情が有る。	4	1	1
1776	40	2	3	21	30	1	2	1	3	3	2	4	4	4	4	4	4	4	4	4	4	4	4	4	3				0	1	1	4	4	4	4	わからない	4	4	4	4	4	4	4	わからない	4	1	1
1777	26	2	2	7	120	1	1	1	2	3	2	3	3	3	3	3	3	2	4	4	3	4	4	4	4	0	1	1				4	5	4	5	ここまでしないといけないほど、瀬戸内海の状況が悪化していることがわかって驚いた	4	4	4	5	4	4	4	情報がない	4	1	1
1778	29	1	4	2	60	1	2	2	2	1	2	5	4	4	4	5	5	4	5	4	5	5	4	5	2							6	6	6	5	適量かどうかは判断が必要である。	4	5	4	5	5	4	4	参加するきっかけがない、、	3	2
1779	48	1	4	1	120	3	3	3	3	1	2	4	4	4	4	4	4	4	4	4	4	4	4	4	2	0	1	1				4	4	5	6	まずは自然に近い方法にて対応するのがよい	4	4	4	3	4	4	4	SDGsなどのイデオロギー	4	1	1
1780	47	1	4	2	20	1	2	2	1	3	2	5	5	5	5	5	5	5	5	5	5	5	5	5	1	0	1	1				5	5	5	5	特になし	5	5	5	5	5	5	5	特になし	1	2
1781	47	1	3	1	15	5	1	1	5	1	2	4	4	5	4	5	5	4	5	5	5	5	5	5	2	0	1	1				4	6	7	7	なし	1	5	4	4	5	5	4	なし	2	1	1
1782	47	2	4	3	60	2	3	1	3	3	2	4	4	4	4	3	3	3	2	4	3	4	4	4	3				0	1	1	3	5	5	4	手間と時間がかかる	4	4	3	2	4	4	4	情報が足りない	4	1	1
1783	37	2	4	4	30	4	1	1	4	2	2	4	3	3	3	4	4	3	3	4	3	4	4	4	2	0	1	1				4	4	4	4	特になし	4	4	3	4	3	3	3	特になし	4	2
1784	45	2	4	1	15	1	1	2	2	2	2	4	3	4	4	4	4	2	4	4	2	4	4	4	1				0	1	1	5	5	5	5	特になし	4	4	3	4	3	3	3	お金と時間がかかる	6	2
1785	46	2	5	7	60	1	1	1	1	2	2	3	3	3	3	3	3	3	3	4	3	4	3	4	4	0	1	1				4	4	4	4	ない	2	4	4	4	4	4	4	活動場所との距離がありすぎる	4	1	1
1786	48	2	4	3	60	1	1	3	1	2	2	4	4	4	4	3	3	3	3	3	3	4	3	4	3	0	1	1				3	5	5	5	特になし	3	3	3	4	3	3	3	特になし	6	1	1
1787	36	2	2	7	100	1	2	2	3	2	2	4	4	4	4	3	4	2	4	3	2	4	2	2	4				0	1	1	5	5	5	5	特になし	3	2	4	5	3	3	3	あまり海が身近でないため状況の把握やイベントへの参加などがしにくい	5	1	1
1788	41	2	3	29	60	1	1	1	1	3	2	5	3	3	4	4	5	3	3	4	3	5	4	4	3				0	1	1	4	4	4	4	特になし	3	4	4	4	3	3	3	特になし	6	2
1789	38	2	2	1	4	1	1	2	1	2	2	3	3	3	3	3	3	3	3	3	3	3	3	3	4				0	1	1	4	4	4	4	特になし	3	3	3	3	3	3	3	特になし	6	1	1
1790	43	2	2	28	0	1	1	1	5	2	2	3	3	3	3	3	3	1	3	3	1	4	4	4	4	0	1	1				4	4	4	4	特にない	2	3	3	4	1	1	1	特にない	7	2
1791	43	2	1	21	120	1	1	1	1	2	2	4	4	4	4	4	4	2	4	4	3	4	4	4	4	0	1	1				4	5	5	4	特にない	4	4	3	5	4	4	4	分からない	6	1	1
1792	35	2	4	1	60	4	1	1	2	2	2	3	3	3	3	4	4	4	4	4	4	4	4	4	3				0	1	1	4	4	4	4	特になし	3	4	3	4	3	3	3	特になし	5	1	1
1793	70	2	2	12	13	7	1	1	1	2	2	4	3	4	4	4	4	3	4	4	4	4	5	5	1	0	1	1				6	6	6	6	国が頑張って欲しい	4	4	4	5	4	3	3	貢献したいが体調がついていけない	6	1	1
1794	26	2	1	6	50	1	1	1	1	3	2	3	1	3	3	1	1	1	1	3	1	4	3	4	4				0	1	1	4	5	6	5	なし。	1	3	3	5	1	1	1	なし。	7	2
1795	27	2	4	21	120	2	3	2	2	2	2	4	4	4	4	4	4	4	5	5	4	5	5	4	2				0	1	1	4	4	4	4	いろいろな施策をしているのだなと思った	4	4	4	5	4	4	4	忙しい	4	1	1
1796	37	2	3	1	120	1	1	1	1	3	3	3	3	3	3	3	3	3	3	3	3	4	3	3	4	0	1	1				4	4	4	4	とくにありません。	3	3	3	3	3	3	3	とくにありません。	5	2
1797	32	2	4	3	0	2	1	1	4	1	2	4	4	4	5	5	5	4	4	4	4	5	4	4	4	0	1	1				4	4	4	4	瀬戸内海でのりの養殖？を盛んにしているなと思ったがまさかそんな問題が発生しているとは考えたことなかった。むしろ豊富なのだと思っていた。	4	4	4	5	4	4	4	周知があまりこちらまで届いていない。	4	1	1
1798	35	2	4	1	60	5	1	1	3	1	3	4	4	4	4	4	4	4	4	4	4	4	4	4	4	0	1	1				4	4	4	4	食を守るための活動は大事だ	4	4	4	5	4	4	4	活動の情報があまり入ってこない	4	2
1799	80	2	3	11	30	1	1	1	1	2	2	3	3	3	3	3	3	3	4	4	4	4	4	4	4				0	1	1	4	4	4	4	特になし	4	3	3	4	3	3	4	特になし	6	1	1
1800	28	2	4	3	120	1	1	1	1	3	2	4	4	4	4	3	3	4	4	4	4	4	4	4	2	0	1	1				3	6	6	6	自分の知らないところで海の栄養塩類に対する活動を行っていたことを知らなかったので、勉強になった。	4	4	4	5	4	4	4	仕事が忙しく中々参加できないこと。	4	2
